# Supplementary material for: Screening and hit evaluation of a microbial metabolite library against the pathogenic Plasmodium falciparum and Toxoplasma gondii parasites
Source: Int J Parasitol Drugs Drug Resist. 2025 Aug 5;29:100606. doi: 10.1016/j.ijpddr.2025.100606 (PMC12396409; doi:10.1016/j.ijpddr.2025.100606)
Supplement: Multimedia component 1 [file mmc1.xlsx]

## Sheet: Table S1
Compound_ID	Compound_Name	MW	Parasite_Screen_[μg/mL]	Parasite_Screen_[μM]	NS1_NFF_Screen[µg/mL]	NS1_NFF_Screen_[µM]	Pf_72h_%Growth_Rep1	Pf_72h_%Growth_Rep2	Pf_120h_%Growth_Rep1	Pf_120h_%Growth_Rep2	Tg_72h_%Growth_Rep1	Tg_72h_%Growth_Rep2	NS1_Activity	NFF_Activity
BIA-A1902	A 26771B	382.45	2	5.22944	5	13.0736	82.59	86.99	86.96	89.23	90.42	102.55
BIA-A1612	A 39183A	598.6	2	3.34113	5	8.35282	2.4	2.28	5.28	-2.6	90.59	100.22
BIA-A1570	A 54556A	718.8	2	2.78242	5	6.95604	73	56.16	58.56	46.42	149.51	92.23	A
BIA-A1571	A 54556B	704.8	2	2.83768	5	7.09421	78.68	74.34	65.42	57.54	115.9	86.45
BIA-A1417	A 83016F	673.8	2	2.96824	5	7.4206	83.31	85.46	83.4	76.05	147.54	91.91
BIA-A1231	Acarbose	645.6	2	3.09789	5	7.74473	83.27	87.25	85.52	82.25	105.22	86.29
BIA-A1779	Acetoxypolygodial	292.37	2	6.84065	5	17.1016	39.66	56.26	62.26	50.52	87.57	93.51	A
BIA-A1982	Acetoxyscirpenol, 15-	324.37	2	6.1658	5	15.4145	9.02	0.5	8.73	7.76	-2.14	0.34	A
BIA-A1687	Acetylaszonalenin	415.48	2	4.81371	5	12.0343	98.36	85.99	140.03	96.89	84.46	90
BIA-A1922	Acetyldeoxynivalenol, 15-	338.35	2	5.91104	5	14.7776	5.76	-0.64	6.22	4.98	-2.45	-0.58	A
BIA-A1925	Acetyldeoxynivalenol, 3-	338.35	2	5.91104	5	14.7776	11.16	9.81	14.5	5.88	4.23	6.65	A
BIA-A1737	Acetylhistamine, N-	153.18	2	13.0565	5	32.6413	82.83	91.72	90.99	93.21	95.97	105.85
BIA-A1493	Acetyl-L-homoserine lactone	143.1	2	13.9762	5	34.9406	5.19	20.05	2.96	5.45	88.39	103.34
BIA-A1738	Acetylserotonin, N-	218.25	2	9.1638	5	22.9095	83.62	79.72	81.51	80.8	128.9	97.07
BIA-A1732	Acetyltryptamine, N-	202.25	2	9.88875	5	24.7219	83.66	90.45	84.03	87.17	109.38	85.68
BIA-A1731	Acetyltyramine, N-	179.22	2	11.1595	5	27.8987	85.43	84.08	85.62	81.27	171.49	89.14
BIA-A1528	Actagardin	1890.2	2	1.05809	5	2.64522	84.5	87.22	87.14	74.6	38.32	39.41
BIA-A1185	Actinomycin D	1255.4	2	1.59312	5	3.98279	2.91	5.02	7.65	-5.71	2.02	0.47	A
BIA-A1001	Actinopyrone A	400.6	2	4.99251	5	12.4813	87.45	86.38	139.24	89.64	80.38	90.86	A
BIA-A1002	Actinotetraose Hexatiglate	1159.2	2	1.72533	5	4.31332	45.55	47.53	16.78	21.66	97.33	100.02
BIA-A1689	Adipostatin A	320.51	2	6.24005	5	15.6001	85.82	88.98	83.04	100.82	103.3	96.65	A
BIA-A1232	Aflatoxin B1	312.3	2	6.4041	5	16.0102	79.06	85	89.63	84.39	27.47	33.32
BIA-A1233	Aflatoxin B2	314.3	2	6.36335	5	15.9084	82.21	80.1	93.01	84.17	112.94	92.34
BIA-A1234	Aflatoxin G1	328.3	2	6.09199	5	15.23	72.54	87.39	145.89	92.8	81.49	92.08
BIA-A1235	Aflatoxin G2	330.3	2	6.0551	5	15.1378	83.21	86.33	98.15	97.03	134.03	98.49
BIA-A1543	Alamethicin F50	1963.4	2	1.01864	5	2.5466	21.92	22.14	8.66	-1.76	92.31	87.61
BIA-A1402	Alaninechlamydocin, 1-	512.6	2	3.90168	5	9.75419	2.42	0.98	12.83	-6.34	2.6	2.26	A
BIA-A1977	Albatansine		2		5		84.39	84.47	53.32	88.14	58.97	86.59	A
BIA-A1419	Albofungin	520.5	2	3.84246	5	9.60615	6.93	9.97	-0.91	21.65	-0.16	2.3	A	A
BIA-A1923	Allylamino-17-demethoxygeldanamycin, 17-	585.69	2	3.41478	5	8.53694	14.05	5.13	19.67	7.18	-1.02	-0.21	A
BIA-A1767	Alphitonin	304.25	2	6.57354	5	16.4339	88.31	93.84	96.34	94.83	106.55	96.34
BIA-A1926	Alternariol	258.23	2	7.74503	5	19.3626	84.62	91.2	171.11	90.2	37.54	99.86
BIA-A1631	Amauromine	508.65	2	3.93198	5	9.82994	3.52	3.82	7.96	0.67	138.65	103.53
BIA-A1601	Amphomycin	1290.4	2	1.54991	5	3.87477	83.34	87.67	117	80.15	94.79	89.38
BIA-A1441	Amphotericin B	924.1	2	2.16427	5	5.41067	84.32	90.18	77.03	69.32	100.57	86.5
BIA-A1978	Amycolatopsin A	1187.4	2	1.68435	5	4.21088	76.67	110.14	67.28	94.98	96.54	72.55	A
BIA-A1985	Amycolatopsin B	1171.4	2	1.70736	5	4.2684	44.61	41.71	16.58	9.62	0.29	0.85	A
BIA-A1939	Anagyrine	244.33	2	8.18565	5	20.4641	88.82	123.82	105.73	103.05	135.8	82.14
BIA-A1649	Andrastin A	486.6	2	4.11015	5	10.2754	79.79	84.23	133.36	82.36	90.21	88.06
BIA-A1003	Anguinomycin A	512.7	2	3.90092	5	9.75229	77.34	87.2	145.35	79.09	87.81	87.77	A
BIA-A1552	Anhydrochlortetracycline hydrochloride	497.3	2	4.02172	5	10.0543	86.52	88.12	62	93.26	107.44	94.77
BIA-A1536	Anhydroepiophiobolin A	382.5	2	5.22876	5	13.0719	2.5	3.83	-5.12	6.51	120.33	104.77	A
BIA-A1348	Anhydroerythromycin A	715.9	2	2.79369	5	6.98422	84.47	88.69	87.25	85.54	129.02	98.86
BIA-O1198	Anhydroophiobolin A	382.5	2	5.22876	5	13.0719	9.46	6.48	0.81	-1.29	154.62	91.26	A
BIA-A1340	Anhydrotetracycline hydrochloride	462.9	2	4.32059	5	10.8015	77.25	73.96	52.18	57.04	89.61	88.28
BIA-A1423	Anidulafungin	1140.2	2	1.75408	5	4.3852	93.13	85.85	162.26	102.53	88.82	95.85
BIA-A1215	Anisomycin	265.3	2	7.53864	5	18.8466	2.13	2.45	9.82	-15.33	0.93	1.73	A
BIA-A1004	Ansatrienin A	636.8	2	3.1407	5	7.85176	2.6	3.94	4	-9.91	38.64	44.79	A	A
BIA-A1005	Ansatrienin B	638.8	2	3.13087	5	7.82718	4.68	7.24	-0.38	4.42	19.16	11.14	A	A
BIA-A1964	Anthirine	296.41	2	6.74741	5	16.8685	73.25	82.22	66.95	48.16	43.71	53.47	A
BIA-A1442	Antimycin A1	548.6	2	3.64564	5	9.11411	7.57	13.46	-1.25	6.08	5.65	4.89	A
BIA-A1443	Antimycin A2	534.6	2	3.74111	5	9.35279	21.14	34.3	17.07	31.14	9.31	10.4	A
BIA-A1444	Antimycin A3	520.6	2	3.84172	5	9.6043	47.13	38.83	45.44	31.97	30.27	12.84	A
BIA-A1445	Antimycin A4	506.6	2	3.94789	5	9.86972	79.04	90.85	91.14	87.49	37.18	70.05	A
BIA-A1374	Antimycin complex	548.6	2	3.64564	5	9.11411	17.09	22.51	9.61	15.81	1	3.7	A
BIA-A1217	Aphidicolin	338.5	2	5.90842	5	14.771	7	4.32	10.53	-6.36	1.91	0.58	A
BIA-A1006	Apicidin	623.8	2	3.20616	5	8.01539	1.42	5.38	2.31	-15.82	6.14	0.42	A
BIA-A1343	Apooxytetracycline, alpha-	442.4	2	4.5208	5	11.302	86.78	89.73	91.28	90.91	81.07	111.56
BIA-A1344	Apooxytetracycline, beta-	442.4	2	4.5208	5	11.302	86.47	89.55	69.86	97.44	117.82	102.07
BIA-A1007	Apoptolidin	1129.4	2	1.77085	5	4.42713	58.96	49.75	34.53	23.81	76.36	73.02
BIA-A1754	Arjunolic acid	460.66	2	4.3416	5	10.854	75.92	82.98	72.41	76.29	85.64	73.61
BIA-A1115	Ascochlorin	404.9	2	4.93949	5	12.3487	79.77	84.83	141.07	86.08	69.44	87.68	A
BIA-A1237	Ascomycin	792	2	2.52525	5	6.31313	44.92	50.58	70.53	40.36	79.94	79.38
BIA-A1620	Aspartocin D	1276.4	2	1.56691	5	3.91727	103.3	89.43	152.69	104.9	85.89	91.61
BIA-A1227	Aspercolorin	464.5	2	4.30571	5	10.7643	96.39	82.46	146.59	102.81	77.01	95.41
BIA-A1898	Asperfuran	218.25	2	9.1638	5	22.9095	81.82	86.77	70.89	94.19	65.57	59.68
BIA-A1643	Asperphenamate	506.6	2	3.94789	5	9.86972	84.29	83.35	69.68	85.4	150.12	106.71
BIA-A1774	Asperuloside	414.36	2	4.82672	5	12.0668	86.25	89.29	94.84	94.61	122.6	97.12
BIA-A1642	Aspochalasin D	401.54	2	4.98082	5	12.4521	71.75	78.2	74.41	80.67	5.85	2.85	A	A
BIA-A1644	Aspochalasin M	401.54	2	4.98082	5	12.4521	78.34	81.89	80.74	79.2	143.85	96.9
BIA-A1717	Aspochracin	432.56	2	4.62364	5	11.5591	109.6	89.28	147.75	101.25	82.68	94.06
BIA-A1821	Aspulvinone O	448.51	2	4.45921	5	11.148	82.88	86.74	144.6	98.61	90.15	99.19
BIA-A1008	Asterric Acid	348.3	2	5.74218	5	14.3554	98.8	86.14	145	102.86	79.1	94.06
BIA-A1630	Asterriquinol D dimethylether	428.48	2	4.66766	5	11.6692	80.59	80.67	55.71	80.7	135.53	89.9
BIA-A1600	Asukamycin	546.6	2	3.65898	5	9.14746	79.58	78.85	67.03	82.56	161.41	93.58	A
BIA-A1686	Aszonalenin	373.45	2	5.35547	5	13.3887	81.55	89.57	90.27	94.67	156.81	98.02
BIA-A1804	Aszonapyrone A	456.61	2	4.38011	5	10.9503	77.27	75.32	67.56	67.36	111.51	88.05
BIA-A1654	Aurantiogliocladin	196.2	2	10.1937	5	25.4842	5.55	9.01	10.46	-13.06	92.07	99.65	A	A
BIA-A1009	Aureothin	397.4	2	5.03271	5	12.5818	103.52	87.7	128.4	61.2	66.52	65.05	A
BIA-A1120	Aureothricin	242.3	2	8.25423	5	20.6356	7.64	5.69	11.34	-0.06	1.55	1.43	A	A
BIA-A1309	Aureusimine B	228.3	2	8.7604	5	21.901	102.22	85.03	140.97	94.84	82.28	99.21	A
BIA-A1409	Avenaciolide	266.3	2	7.51033	5	18.7758	79.34	78.44	53.72	80.39	102.05	95.83	A	A
BIA-A1010	Avermectin B1a	873.1	2	2.29069	5	5.72672	3.24	3.85	3.33	5.47	81.93	76.25	A
BIA-A1587	Avermectin B1a aglycone	584.7	2	3.42056	5	8.55139	81.7	78.59	81.78	74.45	137.71	97.71
BIA-A1585	Avermectin B1a monosaccharide	728.9	2	2.74386	5	6.85965	47.44	32.72	24.77	20.49	153.46	93.98
BIA-A1579	Avermectin B1a, delta2-	873.1	2	2.29069	5	5.72672	4.74	5.45	4.88	-9.99	29.57	35.45	A
BIA-A1576	Avermectin B1a, epi-	873.1	2	2.29069	5	5.72672	8.49	20.73	5.66	-2.43	34.09	40.5	A
BIA-A1011	Avermectin B1b	859.1	2	2.32802	5	5.82004	8.18	3.73	7.97	-7.8	74.43	75.78	A
BIA-A1489	Azamulin	478.7	2	4.17798	5	10.445	59.31	63.06	15.61	2.17	65.17	70.7
BIA-A1485	Azidamfenicol	295.3	2	6.77277	5	16.9319	82.71	84.89	64.63	95.26	128.63	102.76
BIA-A1312	Azithromycin	749	2	2.67023	5	6.67557	59.28	53.06	17.18	0.35	41.79	36.01
BIA-A1690	Azomycin	113.07	2	17.6882	5	44.2204	83.24	87.98	146.98	91.92	77.07	71.08
BIA-B1665	Bacillisporin C	490.42	2	4.07814	5	10.1953	101.1	89.51	157.06	99.32	82.3	97.81
BIA-B1784	Bacitracin A	1422.69	2	1.40579	5	3.51447	27.23	89.28	59.89	94.57	81.43	89.84
BIA-B1785	Bacitracin complex	1422.69	2	1.40579	5	3.51447	97.31	93.49	144.75	97.04	91.87	96.93
BIA-B1012	Bafilomycin A1	622.8	2	3.2113	5	8.02826	3.38	2.45	5.49	9.47	-1.58	0.71	A
BIA-B1110	Bafilomycin B1	816	2	2.45098	5	6.12745	2.46	1.87	5.87	11.47	-0.95	0.68	A
BIA-B1111	Bafilomycin C1	720.9	2	2.77431	5	6.93577	1.92	0.47	3.53	-2.55	-0.73	-0.13	A
BIA-B1162	Bafilomycin D	604.8	2	3.30688	5	8.2672	3.99	4.2	2.6	-8.55	0.37	-0.37	A
BIA-B1811	Banksialactone A	268.26	2	7.45545	5	18.6386	70.2	86.53	148.5	82.39	101.56	97.07
BIA-B1557	Bassianolide	909.2	2	2.19974	5	5.49934	6.97	5.23	10.85	-3.01	78.43	93.64	A
BIA-B1238	Beauvericin	784	2	2.55102	5	6.37755	7.31	5.24	4.73	5.37	86.72	89.12	A
BIA-B1647	Benzomalvin A	381.43	2	5.24343	5	13.1086	68.69	85.94	152.22	94.98	76.13	90.69
BIA-B1646	Benzomalvin B	379.41	2	5.27134	5	13.1784	1.98	79.8	2.26	61.47	108.53	82.96
BIA-B1679	Benzomalvin C	395.41	2	5.05804	5	12.6451	80.29	84.2	69.94	71.59	89.14	100.15
BIA-B1901	Berkeleylactone E	384.46	2	5.2021	5	13.0053	74.2	81.87	81.75	83.69	119.36	98.87
BIA-B1900	Berkeleylactone F	300.39	2	6.65801	5	16.645	78.45	83.14	146.18	96.2	83.11	88.17
BIA-B1121	Berninamycin A	1146.1	2	1.74505	5	4.36262	102.47	88	140.98	104.87	80.2	95.18
BIA-B1147	Berninamycin D	1008	2	1.98413	5	4.96032	102.21	89.93	147.66	98.89	81.74	94.54
BIA-B1278	Bestatin	308.4	2	6.48508	5	16.2127	10.89	3.89	3.72	8.03	89.79	102.4
BIA-M1757	Betulinate, Methyl	470.74	2	4.24863	5	10.6216	96.31	86.01	150.46	92.78	84.95	84.36
BIA-B1758	Betulinic acid	456.71	2	4.37915	5	10.9479	73.8	76.91	70.35	59.85	106.82	88.04
BIA-B1663	Biapenem	350.39	2	5.70793	5	14.2698	84.17	84.84	85.56	79.18	116.29	95.1
BIA-B1367	Bicyclomycin	302.3	2	6.61594	5	16.5399	82.6	88.05	101.86	86.73	125.69	100.11
BIA-B1318	Bicyclomycin benzoate	406.4	2	4.92126	5	12.3031	94.43	88.43	148.77	99.84	81.93	95.48
BIA-B1724	Biochanin A	284.26	2	7.03581	5	17.5895	105.15	90.67	158.83	100.13	75.87	92.06
BIA-B1163	Bischloroanthrabenzoxocinone	543.4	2	3.68053	5	9.20132	16.72	45.58	23.08	23.09	50.7	75.56
BIA-B1145	Blasticidin A	1186.5	2	1.68563	5	4.21408	84.79	87.65	135.5	87.28	83.39	93.6
BIA-B1425	Blasticidin S	422.4	2	4.73485	5	11.8371	4.31	2.87	5.52	-7.54	73.35	30.03	A
BIA-B1203	Bleomycin complex	1415.6	2	1.41283	5	3.53207	79.65	84.79	88.94	81.11	14.92	24.58	A
BIA-B1013	Borrelidin	489.6	2	4.08497	5	10.2124	2.87	-1.49	4.36	5.57	0.76	1.62	A
BIA-B1122	Brefeldin A	280.4	2	7.13267	5	17.8317	4.33	-0.69	5.53	2.87	-1.55	0.61	A	A
BIA-B1715	Brevianamide F	283.33	2	7.05891	5	17.6473	103.24	84.36	148.39	91.02	83.31	91.99
BIA-B1176	Brevicompanine B	367.5	2	5.44218	5	13.6054	62.7	79	118.2	78.78	86.29	99.82
BIA-B1490	Bromamphenicol	412	2	4.85437	5	12.1359	93.46	85.21	132.78	78.55	80.35	93.07	A
BIA-B1623	Bromothricin	999.9	2	2.0002	5	5.0005	90.13	84.25	159.83	97.51	83.92	93.14
BIA-B1406	Butyrolactone I	424.5	2	4.71143	5	11.7786	72.41	88.46	146.8	92.64	85.81	88.69
BIA-B1820	Butyrolactone II	356.33	2	5.61277	5	14.0319	83.73	86.44	89.95	95.11	129.35	92.93
BIA-B1826	Butyrolactone V	440.44	2	4.54091	5	11.3523	83.92	90.63	100.49	94.54	130.09	89.96
BIA-B1494	Butyryl-L-homoserine lactone	171.2	2	11.6822	5	29.2056	70.61	82.94	71.18	93.77	135.04	102.04
BIA-B1805	Byssochlamic acid	332.35	2	6.01775	5	15.0444	89.76	83.31	128.78	88.08	92.07	94.38
BIA-C1373	Caerulomycin	229.2	2	8.726	5	21.815	5.29	5.34	2.5	-6.36	2.08	0.2	A
BIA-C1727	Caffeic acid	180.16	2	11.1012	5	27.7531	83.7	86.04	144.38	88.37	100.78	88.27
BIA-C1236	Calcimycin	523.6	2	3.81971	5	9.54927	13.05	6.23	11.59	3.04	1.82	1.52	A
BIA-C1014	Calphostin C	790.8	2	2.52908	5	6.32271	13.63	9.2	16.98	9.44	1	2.07	A	A
BIA-C1564	Candicidin complex	1109.3	2	1.80294	5	4.50735	81.26	81.77	94.68	85.19	121.59	94.55
BIA-C1455	Capreomycin sulfate	816.9	2	2.44828	5	6.1207	82.18	86.69	94.57	87.91	114.86	91.4
BIA-C1943	Carboline 1-carboxylic acid, β-	212.2	2	9.42507	5	23.5627	89.67	90.01	166.51	96.73	4.34	7.03
BIA-C1760	Carnaubadiol	458.77	2	4.35948	5	10.8987	84.27	81.18	92.23	87.62	149.01	97.97
BIA-C1239	Caspofungin acetate	1213.4	2	1.64826	5	4.12065	37.83	84.89	148.27	78.66	95.8	93.96	A
BIA-C1449	Cellocidin	112.1	2	17.8412	5	44.603	102.17	89.58	151.65	95.14	79.59	92.91
BIA-C1015	Cercosporamide	331.3	2	6.03682	5	15.0921	93.73	83	127.36	89.41	84.28	89.9
BIA-C1521	Cercosporin	534.5	2	3.74181	5	9.35454	9.71	9.49	7.99	4.28	4.15	11.46	A	A
BIA-C1218	Cerulenin	223.3	2	8.95656	5	22.3914	86.43	80.39	136.51	85.06	78.98	81.83
BIA-C1146	Chaetocin	696.9	2	2.86985	5	7.17463	10.94	11.16	16.35	23.78	0.84	2.33	A	A
BIA-C1927	Chaetoglobosin A	528.64	2	3.78329	5	9.45823	10.64	0.38	17.37	22.21	51.08	65.38	A	A
BIA-C1719	Chaetomin	710.87	2	2.81345	5	7.03363	58.72	55.68	45.75	45.66	114.47	90.87	A	A
BIA-C1718	Chaetominine	402.4	2	4.97018	5	12.4254	81.47	84.79	101.17	95.94	140.61	97.41
BIA-C1124	Chartreusin	640.6	2	3.12207	5	7.80518	101.34	88.72	144.19	96.79	85.65	97.4
BIA-C1638	Chevalone B	456.61	2	4.38011	5	10.9503	12.18	38.64	13.73	21.31	78.55	94.84	A
BIA-C1637	Chevalone C	456.61	2	4.38011	5	10.9503	92.41	79.15	145.74	96.88	84.01	91.63
BIA-C1879	Chevalone E	414.58	2	4.82416	5	12.0604	103.28	92.51	162.52	100.96	83.71	88.3
BIA-C1474	Chloramphenicol	323.1	2	6.19003	5	15.4751	85.82	84.92	116.59	64.94	86.66	85.3
BIA-C1476	Chloramphenicol acetate	365.2	2	5.47645	5	13.6911	90.71	92.14	100.35	90.22	132.16	92.8
BIA-C1475	Chloramphenicol base	212.2	2	9.42507	5	23.5627	86.96	86.58	102.72	92.34	134.6	99.67
BIA-C1477	Chloramphenicol palmitate	561.5	2	3.56189	5	8.90472	83.69	81.81	101.04	90.85	152.85	98.21
BIA-C1478	Chloramphenicol succinate	423.2	2	4.7259	5	11.8147	110.77	86.6	150.09	95.17	79.44	97.41
BIA-C1016	Chlorothricin	955.5	2	2.09314	5	5.23286	106.01	86.61	151.59	96.98	75.08	94.25
BIA-C1335	Chlortetracycline	478.9	2	4.17624	5	10.4406	97.73	90.64	148.56	97.65	101.54	83.5	A
BIA-C1518	Chromomycin A2	1211.3	2	1.65112	5	4.1278	6.05	1.3	3.01	9.04	2.51	1.82	A
BIA-C1240	Chromomycin A3	1183.3	2	1.69019	5	4.22547	-1.98	0.17	2.76	-4.9	1.51	1.99	A
BIA-C1017	Chrysomycin A	508.5	2	3.93314	5	9.83284	16.21	57.66	6.31	-8.44	53.94	65.86	A
BIA-C1018	Chrysomycin B	496.5	2	4.0282	5	10.0705	67.51	64.1	72.95	73.7	25.01	17.1	A
BIA-C1733	Cinnamamide	147.17	2	13.5897	5	33.9743	95	81.94	151.99	94.11	85.62	87.31
BIA-C1725	Cinnamic acid	148.16	2	13.4989	5	33.7473	90.28	87.75	146.89	102.26	86.5	96.74
BIA-C1432	Cinnamycin	2041.3	2	0.979768	5	2.44942	85.92	85.03	137.57	92.38	85.83	93.54	A
BIA-C1697	Citreoindole	496.56	2	4.02771	5	10.0693	25.03	29.57	10.68	8.36	97.8	86.03
BIA-C1241	Citreoviridin	402.5	2	4.96894	5	12.4224	92.2	86.47	141.81	93.96	86.37	89.97
BIA-C1242	Citrinin	250.3	2	7.99041	5	19.976	89.1	83.97	138.13	82.45	87.77	81.99
BIA-C1189	Citromycetin	290.2	2	6.8918	5	17.2295	89.81	87.5	103.91	96.05	134.75	97.97
BIA-C1313	Clarithromycin	748	2	2.6738	5	6.68449	74.83	62.58	31.18	16.95	40.93	40.84
BIA-C1243	Clavulanate potassium	237.3	2	8.42815	5	21.0704	85.14	88.1	88.38	86.64	102.31	101.86
BIA-C1503	Clindamycin 2-phosphate	505	2	3.9604	5	9.90099	73.78	62.04	15.54	4.05	25.11	20.67
BIA-C1502	Clindamycin hydrochloride	461.4	2	4.33463	5	10.8366	42.44	37.53	8.87	-3.37	21.66	28.55
BIA-C1019	Cochlioquinone A	532.7	2	3.75446	5	9.38615	79.24	80.14	75.8	74.07	161.34	90.22	A
BIA-C1020	Cochlioquinone B	472.6	2	4.23191	5	10.5798	61.43	52.89	46.99	44.2	110.28	83.79	A	A
BIA-C1768	Collinin	328.41	2	6.08995	5	15.2249	69.46	86.09	60.85	78.02	77.51	110.35
BIA-C1624	Collismycin	275.3	2	7.2648	5	18.162	3.71	8.55	-4.02	3.02	-1.5	0.69	A
BIA-C1021	Concanamycin A	866.1	2	2.3092	5	5.77301	2.64	2.16	0.77	5.18	-1.66	0.56	A
BIA-C1366	Concanamycin B	852.1	2	2.34714	5	5.86786	2.18	1.46	-3.38	8.5	-1.62	0.33	A
BIA-C1022	Conglobatin	498.6	2	4.01123	5	10.0281	86.29	18.3	82.43	72.72	127.73	88.01
BIA-C1980	Conglobatin B	484.6	2	4.12712	5	10.3178	81.21	81.29	80.47	86.62	184.82	99.16
BIA-C1688	Cordycepin	251.24	2	7.96052	5	19.9013	22.06	11.78	24.51	12.45	80.05	99.72
BIA-C1480	Corynecin I	254.2	2	7.86782	5	19.6696	83.09	83.78	83.28	82.34	123.69	87.57
BIA-C1481	Corynecin II	268.3	2	7.45434	5	18.6359	84.27	79.27	83.93	86.26	140.85	90.01
BIA-C1482	Corynecin III	282.3	2	7.08466	5	17.7117	86.99	97.15	87.6	90.07	93.46	102.63
BIA-C1483	Corynecin IV	296.3	2	6.74992	5	16.8748	87.87	87.15	80.18	96.02	146.78	106.28
BIA-C1484	Corynecin V	310.3	2	6.44538	5	16.1134	87.31	90.66	81.24	97.66	157.61	102.11
BIA-C1726	Coumaric acid, p-	164.16	2	12.1832	5	30.4581	85.52	91.08	65.95	100.33	117.43	104.71
BIA-C1958	Cryptopleurine	377.48	2	5.29829	5	13.2457	8.09	-1.65	9.09	3.06	6.11	2.53	A
BIA-C1125	Curvularin	292.3	2	6.84229	5	17.1057	94.04	47.84	93.31	122.44	142.59	80.39
BIA-C1713	Cyclo(D-Ala-L-Pro)	168.19	2	11.8913	5	29.7283	84.19	89.96	102.13	92.71	121.18	102
BIA-C1361	Cyclo(delta-Ala-L-Val)	168.1	2	11.8977	5	29.7442	78.49	81.94	80.27	78.77	112.17	87.98
BIA-C1710	Cyclo(L-Leu-L-Pro)	210.27	2	9.51158	5	23.779	83.89	81.36	82.1	83.93	124.64	91.02
BIA-C1711	Cyclo(L-Leu-L-Trp)	299.37	2	6.6807	5	16.7017	84.12	86.68	80.44	87.76	106.88	106.9
BIA-C1716	Cyclo(L-Phe-L-Phe)	294.35	2	6.79463	5	16.9866	87.79	85.43	99.78	97.44	128.27	97.95
BIA-C1358	Cyclo(L-Phe-L-Pro)	244.3	2	8.18666	5	20.4666	92.82	90.35	82.75	99.85	128.14	102.31
BIA-C1709	Cyclo(L-Phe-L-Val)	246.3	2	8.12018	5	20.3004	85.66	90.47	67.7	97.99	132.95	103.43
BIA-C1359	Cyclo(L-Pro-L-Tyr)	260.3	2	7.68344	5	19.2086	91.38	88.3	89.64	119.86	132.28	86.77
BIA-C1360	Cyclo(L-Pro-L-Val)	196.3	2	10.1885	5	25.4712	85.07	82.22	101.9	92.75	147.92	100.59
BIA-C1721	Cyclo(L-Trp-L-Trp)	372.42	2	5.37028	5	13.4257	85.34	84.68	96.17	91.69	161.12	99
BIA-C1708	Cyclo(L-Tyr-L-Val)	262.3	2	7.62486	5	19.0621	84.64	82.94	98.73	89.51	164.57	103.47
BIA-C1197	Cycloechinulin	351.4	2	5.69152	5	14.2288	63.19	64.05	51.02	53.71	136.66	103.07
BIA-C1415	Cycloheximide	281.4	2	7.10732	5	17.7683	1.07	4.34	1.73	0.69	7.84	1.95	A
BIA-C1126	Cyclopenin	294.3	2	6.79579	5	16.9895	83.83	77	83.48	80.3	136.91	103.54
BIA-C1154	Cyclopeptine	280.3	2	7.13521	5	17.838	53.4	63.93	15.88	61.17	139.33	93.22
BIA-C1244	Cyclopiazonic acid	336.4	2	5.9453	5	14.8633	12.55	7.26	13.98	9.35	0.36	3.22	A
BIA-C1208	Cyclosporin A	1202.6	2	1.66306	5	4.15766	1.74	-1.42	5.41	5.02	44.5	50.58	A
BIA-C1245	Cyclosporin B	1188.6	2	1.68265	5	4.20663	2.11	-1.27	9.68	10.86	78.12	84.02	A
BIA-C1246	Cyclosporin C	1218.6	2	1.64123	5	4.10307	11.25	0.59	31.8	7.29	44.04	47.65	A
BIA-C1247	Cyclosporin D	1216.7	2	1.64379	5	4.10948	1.31	3.21	-2.52	-5.39	61.91	54.6	A
BIA-C1248	Cyclosporin H	1202.6	2	1.66306	5	4.15766	6.54	2.27	5.94	7.89	148.5	92.46	A
BIA-C1249	Cytochalasin A	477.6	2	4.1876	5	10.469	14.2	12.98	0.48	6.78	2.84	2.3	A	A
BIA-C1250	Cytochalasin B	479.6	2	4.17014	5	10.4254	8.23	10.32	-1.09	8.72	31.3	60.46	A
BIA-C1169	Cytochalasin C	507.6	2	3.94011	5	9.85028	7.71	8.08	12.52	10.45	0.57	15.53
BIA-C1170	Cytochalasin D	507.6	2	3.94011	5	9.85028	6.33	2.44	3.12	4.41	2.17	2.65	A
BIA-C1251	Cytochalasin E	495.6	2	4.03551	5	10.0888	64.03	54.53	53.56	53.84	89.26	102.03	A
BIA-C1023	Cytochalasin H	493.6	2	4.05186	5	10.1297	6.96	6.37	1.94	-0.33	1.51	2.7	A
BIA-C1024	Cytochalasin J	451.6	2	4.4287	5	11.0717	6.03	6	0.52	-0.13	4.83	6.8
BIA-D1723	Daidzein	254.24	2	7.86658	5	19.6665	83.8	88.76	103.05	95.52	124.69	97.02
BIA-D1382	Dalbavancin	1816.7	2	1.1009	5	2.75224	84.83	84.7	61.95	91.53	148.88	101.28
BIA-D1355	Dalfopristin mesylate	787	2	2.5413	5	6.35324	55.22	35.94	1.37	9.82	40.17	68.18
BIA-D1205	Daptomycin	1620.7	2	1.23403	5	3.08509	88.51	114.31	90.74	115.87	132.05	90.11
BIA-E1433	Davercin	759.9	2	2.63193	5	6.57981	70.33	55.54	17.41	8.68	45.64	28.61
BIA-D1368	Deacetylanisomycin	223.3	2	8.95656	5	22.3914	64.17	43.98	36.01	30.23	5.55	18.56	A
BIA-D1074	Deacetylravidomycin	521.6	2	3.83436	5	9.58589	3.21	5.95	1.87	7.89	3.62	4.01	A
BIA-D1497	Decanoyl-L-homoserine lactone	255.4	2	7.83085	5	19.5771	85.38	85.76	108.94	93.89	132.23	94.38
BIA-D1412	Decatromicin B	855.9	2	2.33672	5	5.8418	89.49	90.33	74.87	101.36	105.42	104.91
BIA-D1288	Deethylindanomycin	465.6	2	4.29553	5	10.7388	4.24	8.28	2.85	2.11	6.36	1.84	A
BIA-D1399	Dehydrocurvularin, 10,11-	290.3	2	6.88942	5	17.2236	4.73	1.02	13.56	16.52	4.2	2.39	A	A
BIA-D1155	Dehydrocyclopeptine	278.3	2	7.18649	5	17.9662	83.17	27.6	82.86	97.23	109.69	83.37
BIA-D1462	Demeclocycline	464.9	2	4.302	5	10.755	85.78	86.98	101.19	94.85	157.02	107.03	A
BIA-D1025	Demethoxyviridiol	324.3	2	6.16713	5	15.4178	73.11	74.92	76.39	74.74	264.14	123.2	A
BIA-D1352	Demethylerythromycin A, N-	719.9	2	2.77816	5	6.94541	87.44	93.22	108.4	97.63	111.33	103.06
BIA-D1174	Deoxybrevianamide E	351.4	2	5.69152	5	14.2288	84.72	85.5	100.44	95.74	164.73	103.33
BIA-D1332	Deoxyenterocin	428.4	2	4.66853	5	11.6713	87.29	90.62	64.95	102.75	127.64	104.18
BIA-F1437	Deoxyfusapyrone	590.8	2	3.38524	5	8.4631	84.11	85.81	68.41	93.55	120.14	99.56
BIA-D1850	Deoxygerfelin	274.27	2	7.29208	5	18.2302	87.17	85.75	66.36	102.05	124.92	108.23
BIA-D1928	Deoxynivalenol	296.32	2	6.74946	5	16.8737	-0.53	-5.17	19.31	5.93	-0.04	0.56	A
BIA-D1328	Deoxyviolacein	327.3	2	6.1106	5	15.2765	4.36	20.63	11.68	9.06	14.71	26.55	A
BIA-D1514	Derquantel	479.6	2	4.17014	5	10.4254	84.92	84.29	88.9	91.44	207.28	97.75
BIA-D1882	Descarbamylnovobiocin	569.6	2	3.51124	5	8.77809	85.51	80.09	85.93	82.51	154.63	96.44	A
BIA-D1294	Desertomycin A	1192.5	2	1.67715	5	4.19287	84.25	90.28	93.27	101.55	97.84	106.51
BIA-S1088	Desmethoxystreptonigrin, 10'-	476.4	2	4.19815	5	10.4954	2.87	4.81	0.15	8.14	4.18	4.2	A	A
BIA-D1026	Desotamide	696.8	2	2.87026	5	7.17566	67.35	64.37	36.03	50.74	120.48	92.97
BIA-D1929	Diacetoxyscirpenol	366.41	2	5.45837	5	13.6459	9.42	-2.86	13.51	-0.91	-1.25	-0.43	A
BIA-D1607	Diacetylcercosporin	632.6	2	3.16156	5	7.90389	2.6	15.99	-5.54	6.35	4.49	14.87	A	A
BIA-D1389	Diacetylphloroglucinol	210.2	2	9.51475	5	23.7869	86.52	90.35	64.84	102.18	140.7	94.75
BIA-D1618	Didechlorofidaxomicin	989.2	2	2.02184	5	5.05459	4.39	6.69	14.52	29.62	110.91	90.14
BIA-D1670	Diffractaic acid	374.39	2	5.34202	5	13.3551	80.08	79.86	91.2	81.25	132.8	97.51	A
BIA-D1392	Dihydroaeruginoic acid	223.3	2	8.95656	5	22.3914	74.36	72.53	53.55	57.05	51.46	84.93
BIA-D1252	Dihydrocyclosporin A	1204.6	2	1.6603	5	4.15076	1.22	-3.3	3.25	2.98	8.15	8.03	A
BIA-D1765	Dihydroeuphol	428.75	2	4.66472	5	11.6618	82.89	91.07	82.2	96.98	139.1	102.23
BIA-D1887	Dihydronovobiocin	614.64	2	3.25394	5	8.13484	88.16	85.96	93.97	91.59	162.91	101.29
BIA-D1526	Dihydropleuromutilin	380.5	2	5.25624	5	13.1406	84.27	76.59	42.82	51.71	80.68	63.68
BIA-D1599	Dihydrospinosyn A aglycone	404.54	2	4.94389	5	12.3597	96.92	105.46	88.5	102.89	141.87	82.63
BIA-D1523	Dimethoxyphenazine, 1,6-	240.3	2	8.32293	5	20.8073	62.76	94.57	64.18	103.98	146.48	98.57
BIA-D1924	Dimethylaminoethylamino-17-demethoxygeldanamycin, 17-	616.75	2	3.24281	5	8.10701	11.89	-0.93	10.33	2.04	-1.12	-0.16	A	A
BIA-D1027	Dinactin	765	2	2.61438	5	6.53595	3.66	-1.84	15.69	11.01	5.15	2.32	A
BIA-D1573	Dipicolinic acid	167.1	2	11.9689	5	29.9222	83.12	35.87	81.83	110.29	112.1	89.48
BIA-D1314	Dirithromycin	835.1	2	2.39492	5	5.98731	80.4	73.17	62.1	48.35	67.49	74.84
BIA-D1498	Dodecanoyl-L-homoserine lactone	283.4	2	7.05716	5	17.6429	84.6	89.07	96.32	89.02	110.87	103.6
BIA-D1301	Doramectin	899.1	2	2.22445	5	5.56112	86.87	79.49	100.88	96.33	127.97	102.84
BIA-D1584	Doramectin aglycone	610.7	2	3.27493	5	8.18733	80.09	78.66	86.97	81.83	167.81	107.39
BIA-D1582	Doramectin monosaccharide	755	2	2.64901	5	6.62252	77.72	82.97	94.58	82	100.6	107.16
BIA-D1580	Doramectin, delta2-	899.1	2	2.22445	5	5.56112	3.28	1.57	4.07	0.97	85.18	104.19
BIA-D1577	Doramectin, epi-	899.1	2	2.22445	5	5.56112	8.06	18.63	-3.39	23.35	72.64	83.42
BIA-D1664	Doripenem	420.5	2	4.75624	5	11.8906	81.88	66.84	85.13	120.64	118.94	89.33
BIA-D1229	Doxorubicin	543.5	2	3.67985	5	9.19963	51.31	57.9	15.78	35.74	214.19	122.65	A
BIA-D1469	Doxycycline	444.4	2	4.50045	5	11.2511	55.28	41.92	8.86	6.5	41	47.48
BIA-D1771	Drimendiol	238.37	2	8.39032	5	20.9758	88.42	85.66	96.59	92.13	182.34	100.93
BIA-D1772	Drimenol	222.37	2	8.99402	5	22.485	88.25	89.37	92.79	93.83	153.93	98.02
BIA-D1394	Drimentine A	503.7	2	3.97062	5	9.92654	31.67	47.87	26.95	40.06	101.23	80.15	A
BIA-D1395	Drimentine B	485.7	2	4.11777	5	10.2944	74.87	73	84.09	80.1	108.85	84.36	A
BIA-D1396	Drimentine C	487.7	2	4.10088	5	10.2522	85.18	87.89	78.4	103.11	91.57	73.26	A
BIA-D1667	Duclauxin	546.48	2	3.65979	5	9.14947	87.43	79.39	87.9	120.62	149.61	92.65
BIA-E1253	Echinocandin B	1060.2	2	1.88644	5	4.71609	81.56	82.52	76.43	86.7	100.88	95.06	A
BIA-E1684	Echinulin	461.64	2	4.33238	5	10.831	25.17	35.08	22.8	39.28	132.78	103.95
BIA-E1028	Elaiophylin	1025.3	2	1.95065	5	4.87662	6.63	7.41	18.08	22.72	-0.18	0.99	A	A
BIA-E1645	Elasnin	392.57	2	5.09463	5	12.7366	87.43	85.83	85.68	81.51	103.9	75.71
BIA-E1545	Emamectin B1a	886.1	2	2.25708	5	5.6427	2.12	0.39	3.81	6.54	22.56	92.26	A	A
BIA-E1845	Emestrin	598.6	2	3.34113	5	8.35282	36.85	26.37	35.44	47.36	2.77	0.86	A	A
BIA-E1706	Emodin	270.24	2	7.40083	5	18.5021	87.33	86.63	85.89	113.82	115.52	87.39
BIA-E1165	Enniatin A	681.9	2	2.93298	5	7.33245	2.4	-1.22	12.21	16.45	2.24	14.07	A
BIA-E1166	Enniatin A1	667.9	2	2.99446	5	7.48615	5.31	1.97	8.66	18.71	-0.69	13.13	A
BIA-E1167	Enniatin B	639.8	2	3.12598	5	7.81494	4.68	1.65	2.26	4.15	3.2	30.28	A
BIA-E1168	Enniatin B1	653.9	2	3.05857	5	7.64643	4.56	3.05	5.98	9.66	0.26	25.67	A
BIA-E1071	Enniatin complex	639.8	2	3.12598	5	7.81494	3.51	2.02	5.2	6.31	11.58	79.82	A
BIA-E1555	Enopeptin A	896	2	2.23214	5	5.58036	83.9	78.99	99.4	84.09	142.15	95.64
BIA-E1279	Enterocin	444.4	2	4.50045	5	11.2511	81.25	72.68	80.4	114.14	101.62	91.26
BIA-E1346	Epianhydrochlortetracycline hydrochloride	497.3	2	4.02172	5	10.0543	85.99	99.34	95.25	115.61	119.39	96.29
BIA-E1341	Epianhydrotetracycline hydrochloride	462.9	2	4.32059	5	10.8015	83.48	108.73	77.42	113.33	166.02	109.09
BIA-E1345	Epichlortetracycline hydrochloride	515.4	2	3.88048	5	9.7012	82.03	85.38	77.41	79.95	92.54	103.55
BIA-E1427	Epicoccamide	557.7	2	3.58616	5	8.96539	87.59	88.25	94.92	97.01	135.91	106.99
BIA-E1434	Epiequisetin	373.5	2	5.35475	5	13.3869	86.43	84.23	86.15	82.07	129.84	98	A
BIA-E1342	Epioxytetracycline	460.4	2	4.34405	5	10.8601	86.72	78.69	99.19	96.08	152.95	107.04	A
BIA-E1339	Epitetracycline hydrochloride	480.9	2	4.15887	5	10.3972	65.25	50.09	18	11.46	124.91	100.33
BIA-E1254	Epothilone A	493.7	2	4.05104	5	10.1276	5.34	6.86	-6.26	10.7	2.49	2.65	A
BIA-E1255	Epothilone B	507.7	2	3.93933	5	9.84834	31.41	-0.31	5.18	3.63	5.99	3.71
BIA-E1171	Epoxycytochalasin C, 19,20-	523.6	2	3.81971	5	9.54927	3.41	4.96	4.88	15.35	1.38	1.44
BIA-E1172	Epoxycytochalasin D, 19,20-	523.6	2	3.81971	5	9.54927	5.59	1.64	6.52	-0.52	2.15	1.47	A
BIA-E1300	Eprinomectin	914.1	2	2.18794	5	5.46986	61.67	29.66	33.01	14.57	130.43	107.67	A
BIA-E1547	Eprinomectin B1a	914.1	2	2.18794	5	5.46986	53.9	31.29	26.03	12.86	139.55	101.56	A
BIA-E1548	Eprinomectin B1b	900.1	2	2.22198	5	5.55494	56.32	35.21	33.01	22.71	157.07	101.19
BIA-E1029	Equisetin	373.5	2	5.35475	5	13.3869	83.58	91.13	83.53	117.48	89.36	86.41
BIA-E1311	Erythromycin A	733.9	2	2.72517	5	6.81292	79.99	105.49	83.81	89.66	29.44	44.08
BIA-E1347	Erythromycin A enol ether	715.9	2	2.79369	5	6.98422	65.76	86.36	47.9	73.68	90.78	86.46
BIA-E1539	Erythromycin A N-oxide	749.9	2	2.66702	5	6.66756	82.02	85.53	82.07	80.3	107.95	98.15
BIA-E1381	Erythromycin A oxime	749	2	2.67023	5	6.67557	85.19	75.74	78.37	65.13	42.42	49.55
BIA-E1350	Erythromycin B	717.9	2	2.7859	5	6.96476	77.77	67.71	64.18	47.52	53.14	48.82	A
BIA-E1351	Erythromycin C	719.9	2	2.77816	5	6.94541	81.84	74.13	93.33	77.67	45.84	43.52
BIA-E1517	Erythromycylamine	735	2	2.72109	5	6.80272	75.62	69.86	53.04	74.28	86.89	78.18
BIA-E1517	Erythromycylamine	735	2	2.72109	5	6.80272	83.09	80.05	82.35	67.92	106.88	96.72
BIA-E1660	Ethyl orsellinate	196.2	2	10.1937	5	25.4842	90.89	117.5	96.78	106.42	128.38	103.54
BIA-E1674	Eupenifeldin	548.67	2	3.64518	5	9.11295	0.51	57.11	3.95	24.96	1.55	1.71	A	A
BIA-E1756	Euphol acetate	468.77	2	4.26648	5	10.6662	66.07	91.2	60.77	92.36	114.8	105.35
BIA-E1676	Evernic acid	332.3	2	6.01866	5	15.0466	86.26	86.51	97.51	94.86	132.7	101.55
BIA-E1384	Everolimus	958.2	2	2.08725	5	5.21812	71.54	67.79	72.29	69.3	40.61	79.11	A
BIA-E1753	Evoxanthine	283.28	2	7.06015	5	17.6504	81.42	82.46	87.52	89.49	136.78	86.81
BIA-E1377	Extracellular Death Factor	660.6	2	3.02755	5	7.56888	86.48	85.71	97.69	96.69	125.34	101.99
BIA-F1420	Feglymycin	1900.9	2	1.05213	5	2.63033	85.57	91.58	80.06	115.58	87.57	85.5
BIA-F1728	Ferulic acid	194.18	2	10.2997	5	25.7493	82.96	102.51	78.07	101.86	101.17	94.55
BIA-F1356	Fidaxomicin	1058	2	1.89036	5	4.7259	3.04	-1.42	13.83	-3.62	85.93	92.43
BIA-F1619	Filipin complex	654.8	2	3.05437	5	7.63592	67.81	103.25	63.33	116.47	84.59	98.26
BIA-F1615	Filipin II	638.8	2	3.13087	5	7.82718	85.18	87.84	90.65	90.94	129.59	103.4
BIA-F1616	Filipin III	654.8	2	3.05437	5	7.63592	83.62	89.23	97.41	99.67	119.88	103.82
BIA-F1626	Flambalactone	509.33	2	3.92673	5	9.81682	83.21	82.63	97.51	89.66	143.45	100.3	A
BIA-F1944	Floramultine	371.43	2	5.38459	5	13.4615	85.55	120.01	85.6	101	115.84	93.93
BIA-F1487	Florfenicol	358.2	2	5.58347	5	13.9587	69.66	55.21	12.86	8.65	47.1	48.87
BIA-F1488	Florfenicol amine	247.3	2	8.08734	5	20.2184	83.39	89.53	94.89	93.06	102.85	100.85
BIA-F1699	Folipastatin	380.43	2	5.25721	5	13.143	84.22	87.89	81.33	105.49	114.14	93.99
BIA-F1030	Fostriecin	452.4	2	4.42087	5	11.0522	29.06	38.8	36.9	55.97	112.96	102.03	A
BIA-F1789	FR 179642	936.89	2	2.13472	5	5.33681	86.67	86.11	98.57	95.35	133.49	86.61
BIA-F1790	FR 901379	1175.3	2	1.70169	5	4.25423	84.19	83.86	96.37	99.58	119.4	105.49
BIA-F1702	Frequentin	252.31	2	7.92676	5	19.8169	84.65	84.2	99.31	94.53	198.87	96.89
BIA-F1625	Fulvic acid	308.2	2	6.48929	5	16.2232	84.86	84.76	105.15	98.61	149.83	113.67
BIA-F1256	Fumagillin	458.6	2	4.3611	5	10.9027	10.64	6.01	7.49	7.63	31.02	30.74
BIA-F1672	Fumarprotocetraric acid	472.36	2	4.23406	5	10.5851	84.59	90.21	102.08	99.97	125.73	102.64
BIA-F1658	Fumigatin methylether	182.17	2	10.9788	5	27.4469	10.44	11.19	25.98	27.21	59.41	97.15	A	A
BIA-F1628	Fumiquinazoline D	443.45	2	4.51009	5	11.2752	76.86	107.64	80.17	101.25	124.1	109.16
BIA-F1031	Fumitremorgin C	379.5	2	5.27009	5	13.1752	84.21	83.65	98	92.77	152.38	98.57
BIA-F1257	Fumonisin B1	721.8	2	2.77085	5	6.92713	90.2	119.39	97.02	120.58	135.48	98.34
BIA-F1258	Fumonisin B2	705.8	2	2.83366	5	7.08416	86.29	114.27	88.54	108.75	118.32	95.97
BIA-F1666	Funalenone	288.25	2	6.93842	5	17.3461	89.99	108.1	97.73	107.04	131.4	92.93
BIA-F1436	Fusapyrone	606.8	2	3.29598	5	8.23995	90.44	35.77	92.76	105.39	113.82	93.81
BIA-F1652	Fusaric acid	179.22	2	11.1595	5	27.8987	77.99	31.19	80.21	85.03	117.68	83.82
BIA-F1435	Fusarisetin A	389.5	2	5.13479	5	12.837	74.99	87.91	74.69	108.3	159.47	97.52
BIA-F1259	Fusidate sodium	538.7	2	3.71264	5	9.2816	87.54	95.95	91.21	138.77	110.54	91.83	A
BIA-G1797	Galbinic acid	430.32	2	4.6477	5	11.6193	88.09	110.75	99.54	110.27	125.3	103.13
BIA-G1032	Galiellalactone	194.2	2	10.2987	5	25.7467	88.4	106.75	91.95	97.41	132.28	99.14	A
BIA-G1568	Gamithromycin	777	2	2.574	5	6.43501	42.98	74.08	12.2	18.72	33.8	38.81
BIA-G1101	Geldanamycin	560.6	2	3.56761	5	8.91902	5.26	2.63	25.49	11.81	24.82	24.3	A	A
BIA-G1033	Geninthiocin	1132.1	2	1.76663	5	4.41657	87.8	33.98	87.82	106.01	124.28	90.8	A
BIA-G1722	Genistein	270.24	2	7.40083	5	18.5021	88.55	42.12	89.45	111.11	80.35	72.42
BIA-G1563	Gentamicin C2b	463.6	2	4.31406	5	10.7852	6.39	7.3	7.99	7.07	152.97	86.04
BIA-G1282	Germicidin A	196.2	2	10.1937	5	25.4842	91.21	97.57	91.69	136.76	117.95	90.05
BIA-G1283	Germicidin B	182.2	2	10.9769	5	27.4424	71.66	42.29	63.48	97.43	79.77	93.37
BIA-G1034	Gilvocarcin M	482.5	2	4.14508	5	10.3627	90.69	120.87	90.16	122.56	123.33	101.31
BIA-G1035	Gilvocarcin V	494.5	2	4.04449	5	10.1112	70.91	112.47	80.01	78.11	95.27	73.6	A
BIA-G1680	Gliorosein	198.22	2	10.0898	5	25.2245	4.48	3.13	27.26	12.29	146.51	97.35	A	A
BIA-G1987	Glioroseinol	200.2	2	9.99001	5	24.975	77.47	59.99	99.53	113.91	89.41	88.07
BIA-G1260	Gliotoxin	326.4	2	6.12745	5	15.3186	14.96	8.82	35.56	25.95	1.56	0.82	A	A
BIA-G1793	GR24	298.29	2	6.70488	5	16.7622	84.39	84.87	86.54	104.67	120.9	91.67
BIA-G1794	GR5	210.18	2	9.51565	5	23.7891	72.92	81.83	144.15	88.68	90.07	103.04
BIA-G1592	Gramicidin complex	1883.3	2	1.06197	5	2.65491	6.07	6.05	15.98	15.91	31.22	38.96	A
BIA-G1559	Graphislactone A	302.3	2	6.61594	5	16.5399	89.69	92.13	94.64	147.16	136.29	91.52
BIA-G1212	Griseofulvin	352.8	2	5.66893	5	14.1723	92.41	108.96	92.82	104.36	123.15	96.5
BIA-H1764	Hecogenin acetate	472.67	2	4.23128	5	10.5782	86.38	124.08	85.47	116.07	117.31	105.95
BIA-H1930	Helvolic acid	568.7	2	3.51679	5	8.79198	42.26	71.19	7.31	8.96	50.09	56.89
BIA-H1520	Hemipyocyanine	196.2	2	10.1937	5	25.4842	84.93	98.32	70.83	82.39	90.9	78.11	A
BIA-H1567	Herbicidin A	551.5	2	3.62647	5	9.06618	83.4	113.42	90.23	109.73	118.45	91.92	A
BIA-H1036	Herbimycin A	574.7	2	3.48008	5	8.70019	51.92	44.34	68.16	41.77	133.21	80.3	A
BIA-H1144	Herbimycin C	560.6	2	3.56761	5	8.91902	8.28	7.84	14.77	10.32	98.23	73.03	A
BIA-H1286	Heronamide C	449.6	2	4.4484	5	11.121	6.55	5.68	17.32	14.29	44.42	57.2	A
BIA-H1766	Hesperidin	610.57	2	3.27563	5	8.18907	83.53	99.72	111.9	121.98	124.64	85.96
BIA-H1500	Hexadecanoyl-L-homoserine lactone	339.5	2	5.89102	5	14.7275	91.73	78.97	95.21	120.58	108.53	91.16
BIA-H1495	Hexanoyl-L-homoserine lactone	199.3	2	10.0351	5	25.0878	85.11	87.66	97.98	95.38	133	97.8
BIA-H1746	Himandridine	523.62	2	3.81956	5	9.54891	88.35	121.04	94.87	105.96	155.64	93.63
BIA-H1744	Himbacine	345.53	2	5.78821	5	14.4705	66.16	101.99	64.5	86.77	122.85	95.17
BIA-H1745	Himbadine	329.48	2	6.07017	5	15.1754	85.37	113.23	89.89	102.43	120.66	90.43
BIA-H1748	Himbosine	635.7	2	3.14614	5	7.86535	92.26	113.59	92.79	105.35	125.89	88.71
BIA-H1747	Himgaline	317.47	2	6.29981	5	15.7495	7.61	6.16	16.84	17.34	74.84	71.94	A
BIA-H1635	Hirsutide	568.71	2	3.51673	5	8.79183	81.09	69.45	98.47	129.46	137.28	86.73
BIA-H1948	Hodgkinsine	518.7	2	3.85579	5	9.63948	8.04	0.51	10.24	-13.19	27.32	71.35	A	A
BIA-H1941	Hodgkinsine B	518.7	2	3.85579	5	9.63948	6.26	-1.86	0.65	2.94	8.86	59.7	A	A
BIA-H1942	Hodgkinsine trimethyl triiodide	944.5	2	2.11752	5	5.29381	66.91	78.8	110.45	54.42	86.97	84.1
BIA-H1954	Hydrastine	383.39	2	5.21662	5	13.0416	81.78	87.48	145.49	80.33	92.88	95.07
BIA-H1651	Hydroaurantiogliocladin	198.22	2	10.0898	5	25.2245	6.09	2.27	17.29	12.27	138.57	100.12	A	A
BIA-H1736	Hydroxy-6-methyl-2-pyrone, 4-	126.11	2	15.8592	5	39.6479	86.06	85.31	102.52	94.5	113.92	93.67
BIA-H1558	Hydroxyalternariol, 4-	274.2	2	7.29395	5	18.2349	87.28	114.26	93.99	107.81	100.18	87.83
BIA-H1963	Hydroxycanthin-6-one, 4-	236.23	2	8.46633	5	21.1658	88.88	124.49	105.89	107.63	127.63	85.33
BIA-H1961	Hydroxylupanine	264.36	2	7.56544	5	18.9136	73.71	108.84	37.15	88.45	77.98	85.81
BIA-O1062	Hydroxyoligomycin A, 21-	807.1	2	2.47801	5	6.19502	68.77	87.54	79.25	72.43	142.37	67.63	A
BIA-P1632	Hydroxypaspalinine, 14-alpha-	449.54	2	4.44899	5	11.1225	87.34	113.96	89.94	106.18	128.19	88.25
BIA-H1068	Hydroxypestalotin, 7-	230.3	2	8.68432	5	21.7108	88.88	77.83	95.79	147.07	107.81	92.55	A
BIA-H1295	Hygrolidin	690.9	2	2.89477	5	7.23694	4.27	3.43	44.21	11.94	-0.33	-0.83	A
BIA-H1562	Hygromycin B	527.5	2	3.79147	5	9.47867	89.02	118.79	95.94	117.74	109.22	95.85
BIA-I1223	Ikarugamycin	478.6	2	4.17885	5	10.4471	84.47	12.14	96.94	92.3	130.11	95.22	A	A
BIA-I1685	Illudin M	248.32	2	8.05412	5	20.1353	5.42	2.24	9.53	9.34	0.88	2.41	A	A
BIA-I1398	Illudin S	264.3	2	7.56716	5	18.9179	4.93	2.64	27.83	9.23	4.29	4.98	A	A
BIA-I1296	Indanomycin	493.7	2	4.05104	5	10.1276	80.59	120.15	89.24	101.44	122.58	90.95	A
BIA-I1040	Indolmycin	257.3	2	7.77303	5	19.4326	33.91	55.84	17.78	16.99	45.17	47.91
BIA-I1280	Integracin A	628.8	2	3.18066	5	7.95165	3.8	1.18	7.25	11.43	132.22	96.49
BIA-I1281	Integracin B	586.8	2	3.40832	5	8.52079	4.62	2.12	41.89	11.54	-1.15	-1	A
BIA-I1261	Ionomycin	709	2	2.82087	5	7.05219	9.34	4.63	20.61	22.21	2.18	1.82	A
BIA-I1041	Isoapoptolidin	1129.4	2	1.77085	5	4.42713	28.18	24.39	29.78	16.82	3.35	8.01	A
BIA-I1656	Isochlortetracycline	478.88	2	4.17641	5	10.441	87.95	44.63	99.14	110.65	118.91	90.35	A
BIA-I1262	Isocyclosporin A	1202.6	2	1.66306	5	4.15766	5.73	0.62	18.12	7.93	44.66	53.58	A
BIA-I1729	Isoferulic acid	194.18	2	10.2997	5	25.7493	80.53	116.78	85.87	112.77	136.89	92.18
BIA-I1633	Isokotanin B	424.4	2	4.71254	5	11.7813	8.22	12.87	14.66	20.7	76.5	45.31	A
BIA-I1957	Isoreserpiline	412.48	2	4.84872	5	12.1218	25	24.2	15.82	-7.23	168.01	105.99
BIA-I1830	IT-143A	469.66	2	4.2584	5	10.646	51.32	80.96	35.11	134.05	105.74	80.77	A
BIA-I1829	IT-143B	455.63	2	4.38953	5	10.9738	58.6	62.83	69.61	79.01	72.97	73.71	A
BIA-I1119	Ivermectin B1a	875.1	2	2.28545	5	5.71363	86.44	71.84	82.92	106.39	98.36	101.63
BIA-I1151	Ivermectin B1a aglycone	586.8	2	3.40832	5	8.52079	82.86	77.78	87.69	91.7	121.58	95.56
BIA-I1150	Ivermectin B1a monosaccharide	730.9	2	2.73635	5	6.84088	84.82	14.34	91.15	112.03	134.07	88.13
BIA-I1581	Ivermectin B1a, delta2-	875.1	2	2.28545	5	5.71363	5.59	2.07	16.87	11.19	33.19	43.03
BIA-I1578	Ivermectin B1a, epi-	875.1	2	2.28545	5	5.71363	0.83	-1.58	26.77	15.83	15.49	21.27	A
BIA-I1117	Ivermectin B1b	861.1	2	2.32261	5	5.80653	83.64	117.79	88.89	109.63	121.89	92.41
BIA-J1832	Janthitrem A	601.78	2	3.32347	5	8.30868	85.63	33.65	96.82	86.09	177.04	87.38
BIA-J1720	JBIR-15	418.53	2	4.77863	5	11.9466	87.91	98.95	110.37	139.23	88.85	88.87
BIA-J1788	Josamycin	827.99	2	2.41549	5	6.03872	49.94	57.06	-1.01	21.16	18.33	23.52
BIA-J1739	Juglone	174.16	2	11.4837	5	28.7092	80.59	97.69	84.54	95.25	123.29	97.98	A
BIA-K1225	K252A	467.5	2	4.27807	5	10.6952	4.93	0.48	29.46	12.07	-1.01	0.85	A	A
BIA-K1413	Kanchanamycin A	1055.3	2	1.8952	5	4.73799	10.43	16.29	3.17	23.05	105.04	98.2
BIA-K1792	Karrikin 2	136.1	2	14.6951	5	36.7377	80.31	115.37	89.46	104.67	114.69	93.25
BIA-K1791	Karrikinolide	150.13	2	13.3218	5	33.3045	78.18	121.18	94.18	112.81	112.84	99.08
BIA-K1981	Karrikinolide 3-ethyl ester	208.2	2	9.60615	5	24.0154	72.42	90.55	169.06	89.57	89.77	96.78
BIA-K1042	Kazusamycin A	556.7	2	3.5926	5	8.9815	81.4	80.05	87.88	83.79	-2.25	2.79	A
BIA-K1043	Kazusamycin B	542.7	2	3.68528	5	9.21319	87.41	89.19	106.35	139.54	2.01	-0.03	A
BIA-K1143	Kendomycin	486.6	2	4.11015	5	10.2754	26.59	-2.63	-0.62	12.7	3.98	17.94	A	A
BIA-K1329	Kibdelone A	582	2	3.43643	5	8.59107	12.98	10.48	17.49	29.01	4.65	0.23	A	A
BIA-K1330	Kibdelone B	584	2	3.42466	5	8.56164	11.28	7.65	33.45	24.89	1.76	0.18	A	A
BIA-K1331	Kibdelone C	586	2	3.41297	5	8.53242	11.36	8.58	25.19	26.46	1.29	0.36	A	A
BIA-K1116	Kigamicin C	809.8	2	2.46975	5	6.17436	9.77	4.4	20.23	23.38	2.44	0.97	A	A
BIA-K1153	Kijanimicin	1317.5	2	1.51803	5	3.79507	14.44	5.22	7.89	11.74	1.82	1.24
BIA-K1696	Kojic acid	142.11	2	14.0736	5	35.184	83.6	96.29	76.01	110.07	111.73	90.68
BIA-K1634	Kotanin	438.43	2	4.56173	5	11.4043	79.71	89.27	81.5	124.49	128.61	101.38
BIA-K1945	Kreysigine	385.45	2	5.18874	5	12.9719	88.6	87.69	161.81	94.87	85.04	103.2
BIA-K1640	Kumbicin C	436.5	2	4.5819	5	11.4548	77.54	107.34	76.18	105.02	101.08	85.37
BIA-L1621	L 156602	841	2	2.37812	5	5.9453	17.22	11.58	23.29	33.25	2.21	0.14	A	A
BIA-L1044	L-681217	659.8	2	3.03122	5	7.57805	80.87	94.69	98.67	88.64	117.75	93.64
BIA-L1401	Lachnone A	206.2	2	9.69932	5	24.2483	83.07	115.36	92.82	119.7	122.47	88.25
BIA-L1613	Lagosin	670.8	2	2.98151	5	7.45379	78.48	58.3	95.83	112.04	108.01	85.53		A
BIA-L1533	Lasalocid	590.8	2	3.38524	5	8.4631	6.55	4.89	6.55	19.46	-0.84	-0.33	A
BIA-L1128	Lateropyrone	318.2	2	6.28536	5	15.7134	80.9	78.41	75.45	96.67	124.18	84.22
BIA-L1669	Lecanoric acid	318.28	2	6.28378	5	15.7094	74.56	54.17	65.54	115.03	166.09	102.01
BIA-L1903	Leoidin	413.21	2	4.84015	5	12.1004	78.71	106.85	77.27	105.71	89.6	86.04
BIA-L1783	Lepimectin A4	719.87	2	2.77828	5	6.9457	9.27	4.15	-0.92	14.49	104.98	92.1
BIA-L1045	Leptomycin A	526.7	2	3.79723	5	9.49307	49.36	24.76	60.9	15.41	-0.52	-0.11	A	A
BIA-L1046	Leptomycin B	540.7	2	3.69891	5	9.24727	6.41	2.57	2.03	15	1.37	0.53	A	A
BIA-L1369	Leucanicidin	783	2	2.55428	5	6.3857	6.04	4.8	3.98	16.98	-0.08	-0.93	A
BIA-L1451	Leucinostatin A	1218.6	2	1.64123	5	4.10307	6.66	6.31	6.17	15.78	3.3	0.66	A
BIA-L1538	Leucomycin A1	786	2	2.54453	5	6.36132	49.92	67.33	5.6	17.51	16.93	20.94
BIA-L1365	Leucomycin A13	800	2	2.5	5	6.25	29.67	36.72	2.62	15.42	22.41	22.7
BIA-L1364	Leucomycin A4	814	2	2.457	5	6.14251	50.48	43.27	4.3	-1.28	19.43	27.43
BIA-L1357	Leucomycin A5	771.9	2	2.59101	5	6.47752	53.81	78.28	3.21	21.14	30.88	21.24
BIA-L1551	Leucomycin complex		2		5		51.66	70.36	24.6	19.42	14.72	23.77
BIA-L1755	Limonin	470.52	2	4.25062	5	10.6265	83.85	113.59	93.2	110.15	135.94	85.64
BIA-L1457	Lincomycin	406.5	2	4.92005	5	12.3001	49.27	59.5	9.59	18.68	26.67	42.8
BIA-L1418	Lipomycin, alpha-	587.7	2	3.4031	5	8.50774	84.47	85.16	106.05	124.92	120.45	89.2
BIA-L1160	LL Z1640-2	362.4	2	5.51876	5	13.7969	82.21	92.24	96.72	110.83	102.73	85.36	A
BIA-L1161	LL Z1640-4	364.4	2	5.48847	5	13.7212	72.29	71.31	54.12	84.86	74.02	97.39
BIA-L1671	Lobaric acid	456.48	2	4.38135	5	10.9534	77.68	47.36	71.64	94.33	110.52	89.69
BIA-L1264	Lovastatin	404.5	2	4.94438	5	12.3609	70.29	102.36	89.66	93.18	3.18	2.54	A	A
BIA-L1951	Lupanine	248.36	2	8.05283	5	20.1321	95.1	93.4	173.37	101.5	86.61	107.54
BIA-L1759	Lupeol	426.73	2	4.6868	5	11.717	81.82	111.85	99.08	111.54	110.92	91.52	A
BIA-L1129	Luteoreticulin	341.4	2	5.85823	5	14.6456	81.25	116.07	88.24	111.75	109.42	71.85	A
BIA-L1139	Luzopeptin A	1427.4	2	1.40115	5	3.50287	6.73	3.79	3.87	14.14	0.38	0.21	A
BIA-L1047	Lydicamycin	855.1	2	2.33891	5	5.84727	68.3	5.09	76.3	49.48	129.94	82.66
BIA-M1308	Maduramicin	917.1	2	2.18079	5	5.45197	1.98	2.35	6.11	-9.6	-1.86	0.74	A
BIA-M1979	Malolactomycin C	1216.54	2	1.64401	5	4.11002	62.57	75.78	39.52	32.27	78.48	89.38
BIA-M1905	Manumycin A	550.64	2	3.63214	5	9.08034	81.84	57.54	83.56	90.34	110.2	85.96	A
BIA-M1103	Marcfortine A	477.6	2	4.1876	5	10.469	79.89	43.96	94.97	94.24	110.84	84.56
BIA-M1464	Meclocycline	476.9	2	4.19375	5	10.4844	76.8	116.17	99.01	114.33	124.8	96.61	A
BIA-M1446	Meleagrin	433.5	2	4.61361	5	11.534	79.29	91.51	97.14	93.12	24.95	47.01
BIA-M1953	Melicopine	313.3	2	6.38366	5	15.9591	89.62	88.84	171.86	107.59	82.22	104.15
BIA-M1846	Mer-NF5003E	388.5	2	5.14801	5	12.87	83.23	109.41	93.87	108.58	141.57	88.75
BIA-M1848	Mer-NF5003F	386.48	2	5.17491	5	12.9373	17.98	11.11	5.71	17.01	121.12	90.82
BIA-M1467	Methacycline	442.4	2	4.5208	5	11.302	83.43	110.33	96.98	103.99	118.9	95.35	A
BIA-M1955	Methoxy-9-methylfuro[2,3-b]-quinoline-4,5,8(9H)-trione, 7-	259.21	2	7.71575	5	19.2894	39.08	29.78	53.96	26.88	248.99	112.97	A	A
BIA-M1940	Methoxycanthinone, 5-	250.25	2	7.99201	5	19.98	95.54	122.74	112.19	105.38	156.47	73.09
BIA-M1952	Methoxyellipticine, 9-	276.33	2	7.23772	5	18.0943	9.89	-0.96	10.32	-1.49	3.28	1.49	A	A
BIA-M1962	Methylcanadium iodide, N-	481.1	2	4.15714	5	10.3928	14.79	27.45	5.27	17.95	93.48	106.99
BIA-M1661	Methylorsellinic acid, 3-	182.17	2	10.9788	5	27.4469	76.46	83.29	67.73	68.25	153.94	85.55	A	A
BIA-M1655	Methylsalicylic acid, 6-	152.15	2	13.1449	5	32.8623	90.28	64.98	96.92	97.37	91.77	83.98
BIA-M1880	Methylspinazarin	236.18	2	8.46812	5	21.1703	85.94	118.62	108.61	113.32	128.94	70.57	A	A
BIA-M1214	Methylsterigmatocystin, O-	338.3	2	5.91191	5	14.7798	80.14	43.63	94.17	84.03	111.85	93.41	A
BIA-M1404	Methylstreptimidone, 9-	307.4	2	6.50618	5	16.2655	71.61	88.22	85.21	78.18	4.29	7.26	A
BIA-M1959	Methylthiocanthin-6-one, 4-	266.32	2	7.50976	5	18.7744	72.92	92.02	177.81	100.67	88.9	111.29
BIA-M1149	Methylviridicatin, O-	251.3	2	7.95862	5	19.8965	89.32	119.11	106.21	123.66	136.04	92.92
BIA-M1209	Mevastatin	390.5	2	5.12164	5	12.8041	86.39	121.47	88.69	112.58	113.16	83.9	A
BIA-M1550	Micafungin sodium	1292.3	2	1.54763	5	3.86907	85.92	86.66	101.77	90.47	138.32	98.6
BIA-M1590	Micrococcin P1	1144.4	2	1.74764	5	4.3691	4.66	1.73	12	-5.95	111.09	88.63
BIA-M1553	Milbemectin	542.3	2	3.688	5	9.21999	69.77	48.08	84.63	79.85	127.6	92.25
BIA-M1051	Milbemycin A3	528.7	2	3.78286	5	9.45716	47.24	1.7	10.36	24.9	114.92	98.32
BIA-M1531	Milbemycin A3 oxime	541.7	2	3.69208	5	9.2302	53.63	28.47	36.91	51.6	75.89	79.64	A
BIA-M1052	Milbemycin A4	542.7	2	3.68528	5	9.21319	59.66	59.04	32.48	50	117.8	80.7
BIA-M1532	Milbemycin A4 oxime	555.7	2	3.59906	5	8.99766	26.87	18.08	8.04	16.57	83.72	81.98	A
BIA-M1299	Milbemycin oxime	555.7	2	3.59906	5	8.99766	24.53	22.97	10.58	-4.42	95.32	74.87	A
BIA-M1472	Minocycline hydrochloride	493.9	2	4.0494	5	10.1235	19.15	16.74	1.23	73.75	5.81	37.51
BIA-M1268	Mithramycin A	1085.2	2	1.84298	5	4.60745	4.54	3.45	8.93	-7.5	1.8	2.7	A
BIA-M1183	Mitomycin C	334.3	2	5.98265	5	14.9566	82.66	112.82	92.29	100.91	127.95	82.68	A
BIA-M1297	Moenomycin complex	1583.6	2	1.26295	5	3.15736	80.6	110.31	92.11	93.76	106.27	89.17
BIA-M1055	Monactin	751	2	2.66312	5	6.65779	7.23	6.66	15.6	21.38	3.56	1.37	A
BIA-M1400	Monazomycin	1364.8	2	1.46542	5	3.66354	52.65	41.69	39.33	54.13	131.81	82.48
BIA-M1303	Monensin A	670.8	2	2.98151	5	7.45379	1.29	-3.52	3.05	14.66	1.84	2.05	A
BIA-M1269	Moniliformin	120	2	16.6667	5	41.6667	85.51	86.48	98.81	138.01	105.46	100.53
BIA-M1378	Monoacetylphloroglucinol	168.1	2	11.8977	5	29.7442	82.52	84.34	82.35	134.53	125.07	89.41	A
BIA-M1801	Monocrotaline	325.36	2	6.14704	5	15.3676	85.52	78.69	81.8	104.58	108.79	79.49
BIA-M1889	Monomethylsulochrin	346.33	2	5.77484	5	14.4371	83.78	113.51	93.2	106.06	98.41	93.3	A
BIA-M1298	Moxidectin	639.8	2	3.12598	5	7.81494	17.45	-0.02	-5.1	5.91	102.84	95.78	A
BIA-M1761	Multiflorenol	426.73	2	4.6868	5	11.717	81.47	81.12	98.95	113.13	120.65	86.45
BIA-M1333	Mutilin	320.5	2	6.24025	5	15.6006	79.79	96.77	84.29	105.61	107.76	90.41
BIA-M1207	Mycophenolic acid	320.3	2	6.24415	5	15.6104	27.32	1.32	16.21	22.24	1.75	2.1	A
BIA-M1219	Myriocin	401.5	2	4.98132	5	12.4533	77.2	44.93	68.8	36.84	113.89	86.95
BIA-N1363	Narasin	765	2	2.61438	5	6.53595	5.51	3.51	5.03	-9.96	-1.99	0.38	A
BIA-N1938	Narcotine	413.42	2	4.8377	5	12.0942	84.86	78.38	166.83	79.12	85.42	102.99
BIA-N1325	Nargenicin	515.6	2	3.87898	5	9.69744	64.01	50.24	41.95	73.75	111.27	92.34
BIA-N1056	Nemadectin	612.8	2	3.26371	5	8.15927	30.14	13.82	1.8	21.75	126.83	87.27	A
BIA-N1057	Neoantimycin	698.8	2	2.86205	5	7.15512	79.71	71.9	85.5	123.66	107.71	75.27	A
BIA-N1058	Neoaureothin	477.6	2	4.1876	5	10.469	9.38	10.75	17.59	18.76	44.53	72.88	A
BIA-N1641	Neohydroxyaspergillic acid	240.3	2	8.32293	5	20.8073	83.86	85.7	89.64	132.16	143.25	85.15
BIA-N1931	Neosolaniol	382.4	2	5.23013	5	13.0753	6.76	-0.85	9.98	3.84	0.58	-0.09	A
BIA-N1157	Nidulin	443.7	2	4.50755	5	11.2689	86.7	91.2	89.9	141	96.79	78.56
BIA-N1228	Nigericin	724.9	2	2.759	5	6.8975	7.45	6.7	14.55	13.28	-0.24	-0.96	A
BIA-N1694	Nitropropionic acid, 3-	119.08	2	16.7954	5	41.9886	75.6	92.27	78.14	7.96	133.03	105.32
BIA-N1920	Nivalenol	312.32	2	6.40369	5	16.0092	4.51	-2.7	18.13	5.74	0.21	0.91	A
BIA-N1326	Nodusmicin	422.5	2	4.73373	5	11.8343	81.49	54.72	79.18	96.84	89.23	104.35
BIA-N1575	Nogalamycin	787.8	2	2.53872	5	6.34679	3.57	2.54	9.4	12.21	110.65	93.54	A
BIA-N1270	Nonactin	736.9	2	2.71407	5	6.78518	6.6	4.15	46.69	11.45	4.95	0.97	A
BIA-N1949	Noracronycine	307.34	2	6.50745	5	16.2686	90.51	117.3	85.11	95.19	111.3	95.22
BIA-N1159	Nornidulin	429.7	2	4.65441	5	11.636	85.21	97.34	97.37	135.76	86.78	84.63
BIA-N1740	Norstictic acid	372.28	2	5.3723	5	13.4308	99.61	118.33	105.06	175.35	121.08	81.24
BIA-N1574	Nosiheptide	1222.4	2	1.63613	5	4.09031	7.6	7.98	12.41	15.09	4.48	11.88	A
BIA-N1881	Novobiocic acid	395.41	2	5.05804	5	12.6451	75.94	89.82	67.91	122.89	118.74	85.63	A
BIA-N1306	Novobiocin	612.6	2	3.26477	5	8.16193	77.54	85.29	15.07	13.28	9.17	93.65
BIA-N1414	Nybomycin	298.3	2	6.70466	5	16.7616	45.31	18.57	16.19	16.88	90.04	94.99	A
BIA-N1416	Nystatin A1	926.1	2	2.15959	5	5.39898	85.43	52.22	90.85	76.66	117.05	94.58
BIA-O1195	Ochratoxin A	403.8	2	4.95295	5	12.3824	84.32	95.25	103.82	136.4	120.41	95.09
BIA-O1196	Ochratoxin B	369.4	2	5.41419	5	13.5355	83.68	90.59	89.68	126.27	126.36	89.16
BIA-O1589	Ochratoxin C	431.9	2	4.6307	5	11.5768	85.35	104.78	89.48	144.99	74.06	66	A
BIA-O1501	Octadecanoyl-L-homoserine lactone	367.6	2	5.4407	5	13.6017	84.33	54.35	92.72	140.11	147.08	83.28
BIA-O1496	Octanoyl-L-homoserine lactone	227.3	2	8.79894	5	21.9974	81.24	83.86	82.04	138.56	127.37	91.78	A
BIA-O1304	Oleandomycin	687.9	2	2.9074	5	7.2685	72.23	78.11	54.27	122.89	110.96	87.27
BIA-O1059	Oligomycin A	791.1	2	2.52813	5	6.32031	19.85	18.47	36.73	38.66	122.24	73.58	A
BIA-O1060	Oligomycin B	805.1	2	2.48416	5	6.21041	2.53	4.3	-3.74	14.09	81.74	62.71	A
BIA-O1061	Oligomycin C	775.1	2	2.58031	5	6.45078	2.76	0.06	34.75	13.43	20.4	14.53	A
BIA-O1438	Oligomycin D	777	2	2.574	5	6.43501	16.24	27.09	11.71	18.03	11.78	17.29	A
BIA-O1439	Oligomycin E	821.1	2	2.43576	5	6.08939	15.8	12.73	9.71	8.08	137.69	66.56	A
BIA-O1063	Ophiobolin A	400.6	2	4.99251	5	12.4813	4.64	5.89	10.48	11	5.87	0.78	A	A
BIA-O1064	Ophiobolin B	402.6	2	4.96771	5	12.4193	2.64	0.74	5.76	24.87	7	15.72	A	A
BIA-O1199	Ophiobolin C	386.6	2	5.17331	5	12.9333	-0.5	-3.29	3.94	138.56	7.63	89.8	A	A
BIA-O1430	Orfamide A	1295.7	2	1.54357	5	3.85892	78.47	76.87	85.46	72.71	121.77	92.49
BIA-O1431	Orfamide B	1281.6	2	1.56055	5	3.90137	80.05	103.5	94.38	109.58	138.54	91.95
BIA-O1657	Orsellinic acid	168.15	2	11.8941	5	29.7354	83.41	79.75	95.39	131.31	114.94	95.01
BIA-O1659	Orsellinic acid dimethylether	196.2	2	10.1937	5	25.4842	84.8	98.06	91.75	145.28	135.87	85.39
BIA-O1131	Ostreogrycin A	525.6	2	3.80518	5	9.51294	59.89	79.42	16.87	26.94	125.71	88.67
BIA-O1627	Oxanthromicin, (+)	654.62	2	3.05521	5	7.63802	77.12	88.76	77.45	125.61	92.31	99.41
BIA-O1986	Oxanthromicin, hemi-	328.3	2	6.09199	5	15.23	11.43	5.25	5.55	7.98	8.88	25.14	A	A
BIA-O1735	Oxindole	133.15	2	15.0207	5	37.5516	82.92	80.95	73.62	127.66	124.39	90.71
BIA-O1137	Oxostaurosporine, 7-	480.5	2	4.16233	5	10.4058	5.55	3.48	5.9	15.39	57.26	18.54	A	A
BIA-O1897	Oxozeaenol, (5E)-7-	362.37	2	5.51922	5	13.7981	68.65	68.31	71.81	72.01	58.83	79.2	A	A
BIA-O1527	Oxychloroaphine	223.2	2	8.96057	5	22.4014	73.74	112.2	104.27	111.59	111.76	91.86
BIA-O1336	Oxytetracycline	460.4	2	4.34405	5	10.8601	45.04	49.67	15.4	14.9	105.05	93.22
BIA-P1639	Padanamide A	661.75	2	3.02229	5	7.55572	5.66	5.05	11.4	10.66	95.3	86.92
BIA-P1701	Palitantin	254.32	2	7.86411	5	19.6603	84.25	97.03	90.97	136.56	83.92	83.21
BIA-P1065	Paraherquamide A	493.6	2	4.05186	5	10.1297	84.66	96.62	84.46	140.85	85.96	84.24
BIA-P1118	Paraherquamide E	477.6	2	4.1876	5	10.469	72.65	68.54	61.75	8.08	106.26	94.63
BIA-P1372	Parvodicin complex	1732.5	2	1.1544	5	2.886	82.97	81.16	73.61	133.16	108.35	104.67
BIA-P1271	Paxilline	435.6	2	4.59137	5	11.4784	71.97	62.84	48	15.39	109.06	95.13
BIA-P1554	PC-766B	777	2	2.574	5	6.43501	3.6	1.68	-5.47	26	-0.46	-0.25	A	A
BIA-P1806	Penicinoline	254.24	2	7.86658	5	19.6665	75.95	87.11	82.52	129.84	110.54	87.27
BIA-P1629	Penicolinate A	412.52	2	4.84825	5	12.1206	82.55	84.07	89.39	130.81	16.04	73.01	A
BIA-P1066	Penigequinolone A	467.6	2	4.27716	5	10.6929	82.12	98.36	90.16	132.17	72.63	82.85
BIA-P1272	Penitrem A	634.2	2	3.15358	5	7.88395	8.56	6.44	10.04	7.96	109.36	84.01	A
BIA-P1273	Pentostatin	268.3	2	7.45434	5	18.6359	69.65	72.25	57.41	140.11	120.62	91.66
BIA-P1067	Pestalotin	214.3	2	9.33271	5	23.3318	81.23	52.23	77.65	111.54	91.14	92.83
BIA-P1648	Petromurin C	444.48	2	4.49964	5	11.2491	53.86	35.52	30.68	133.16	68.01	84.66	A
BIA-P1703	PF1163A	477.63	2	4.18734	5	10.4684	79.33	79	90.68	85.07	159.35	93.69
BIA-P1704	PF1163B	461.63	2	4.33247	5	10.8312	85.18	94.59	91.81	132.07	85.91	92.43	A
BIA-P1691	Phanerosporic acid	380.52	2	5.25597	5	13.1399	82.57	99.32	97.57	137.02	70.6	85.48
BIA-P1289	Phenelfamycin E	1226.5	2	1.63066	5	4.07664	76.82	80.94	82.3	119.36	87.8	88.42
BIA-P1815	Phenylpyropene A	582.64	2	3.43265	5	8.58163	72.01	50.87	69.84	93.47	134.54	89.73
BIA-P1379	Phloroglucinol	126.1	2	15.8604	5	39.6511	72.55	29.88	15.44	11	123.57	91.75	A
BIA-P1193	Phomopsin A	789.2	2	2.53421	5	6.33553	78.05	50.05	69.13	92.06	90.71	91.73
BIA-P1069	Piericidin A	415.6	2	4.81232	5	12.0308	80.36	61.3	92.39	102.66	120.41	75.1	A
BIA-P1210	Pimaricin	665.7	2	3.00436	5	7.51089	82.66	61.24	62.24	79.36	91.98	100.38
BIA-P1385	Pimecrolimus	810.5	2	2.46761	5	6.16903	6.43	7.66	11.4	13.77	65.99	84.21	A
BIA-P1070	Pimprinine	198.2	2	10.0908	5	25.227	82.71	88.1	92.74	139.06	139.44	88.28
BIA-P1473	Pipacycline	586.6	2	3.40948	5	8.5237	83.77	98.47	88.47	132.29	118.64	93.61	A
BIA-P1156	Piperafizine A	304.3	2	6.57246	5	16.4312	84.26	90.89	81.04	137.39	116.9	94.03
BIA-P1459	Pirlimycin	411	2	4.86618	5	12.1655	26.6	41.09	9.76	125.61	8.37	23.25
BIA-P1411	Pladienolide B	536.7	2	3.72648	5	9.31619	23.38	22.24	1.98	46.62	2.53	1.61	A
BIA-P1178	Platencin	425.5	2	4.70035	5	11.7509	75.84	78.82	98.22	110.09	109.06	93.45
BIA-P1177	Platensimycin	441.5	2	4.53001	5	11.325	84.85	50.46	96.87	71.54	126.67	91.68
BIA-P1204	Pleuromutilin	378.5	2	5.28402	5	13.21	78.35	95.98	59.08	101.21	41.6	68.25
BIA-P1763	Pluviatolide	356.37	2	5.61214	5	14.0304	81.43	88.63	90.86	133.22	140.42	93.56
BIA-P1274	Pneumocandin B0	1065.2	2	1.87758	5	4.69395	84.8	90.52	81.62	136.49	104	85.61
BIA-P1770	Polygodial	234.33	2	8.53497	5	21.3374	1.12	-3.71	6.02	28.5	100.63	100.88	A	A
BIA-P1773	Polygodial pyridazine	230.35	2	8.68244	5	21.7061	71.42	85.26	58.21	140.85	119.26	96.17
BIA-P1319	Polymyxin E complex	1169.5	2	1.71013	5	4.27533	82.77	88.39	93.25	84.83	128.07	90.03
BIA-P1956	Porantherine	217.35	2	9.20175	5	23.0044	85.43	115.67	101.33	98.35	90.85	74.43
BIA-P1275	Pravastatin sodium	446.5	2	4.47928	5	11.1982	83.75	99.26	96.84	110.96	92.19	94.64	A
BIA-P1194	Prodigiosin	323.4	2	6.18429	5	15.4607	5.96	4.13	-0.86	19.35	39.74	11.46	A
BIA-P1349	Pseudoerythromycin A enol ether	715.9	2	2.79369	5	6.98422	72.76	82.73	72.95	110.79	127.77	87.62	A
BIA-P1206	Pseudomonic acid	500.6	2	3.99521	5	9.98801	29.15	6.31	0.62	28.06	70.83	74.48
BIA-P1104	Pseurotin A	431.4	2	4.63607	5	11.5902	85.83	95.47	79.74	138.66	121.51	80.97
BIA-P1675	Psoromic acid	358.3	2	5.58191	5	13.9548	92.28	123.35	90.77	141.2	127.3	82.78
BIA-P1960	Psychotridine	863.15	2	2.31709	5	5.79274	4.01	-3.25	15.63	4.3	17.15	61.99	A	A
BIA-P1230	Puromycin	471.5	2	4.24178	5	10.6045	1.82	1.65	-0.01	7.14	-0.59	1.12	A	A
BIA-P1222	Puromycin aminonucleoside	294.3	2	6.79579	5	16.9895	78.03	105.23	69.45	57.63	-2.04	0.2	A
BIA-P1393	Pyoluteorin	272.1	2	7.35024	5	18.3756	12.78	3.08	21.21	3.32	-1.3	-1.92	A
BIA-P1407	Pyrenophorol	312.4	2	6.40205	5	16.0051	90.24	103.36	102.3	75.99	105.85	74.43
BIA-P1556	Pyridomycin	540.6	2	3.69959	5	9.24898	86.17	115.86	110.91	97.64	57.82	61.92
BIA-P1807	Pyripyropene A	583.63	2	3.42683	5	8.56707	79.94	110	67.48	119.28	125.43	86
BIA-P1588	Pyrocoll	186.2	2	10.7411	5	26.8528	84.6	82.9	85.16	138.6	94.37	83.97
BIA-P1572	Pyrrole-2-carboxylic acid	111	2	18.018	5	45.045	86.69	114.59	88.61	136.01	130.42	86.8
BIA-Q1428	Quadrone	248.3	2	8.05477	5	20.1369	18.96	18.95	7	13.46	48.38	61.5	A
BIA-Q1525	Questiomycin A	212.2	2	9.42507	5	23.5627	72.04	68.55	44.88	66.03	83.12	77.23	A	A
BIA-Q1072	Quinaldopeptin	1243.4	2	1.60849	5	4.02123	9.69	1.67	19.16	8.74	3.09	0.65	A
BIA-Q1073	Quinolactacin A1	270.3	2	7.39919	5	18.498	15.83	6.94	17.07	-10.01	131.04	75.52
BIA-Q1102	Quinomycin A	1101.3	2	1.81604	5	4.54009	8.36	-0.61	15.4	-11.6	-0.75	-0.09	A
BIA-Q1354	Quinupristin mesylate	1214.4	2	1.6469	5	4.11726	73.76	97.23	64.23	110.37	87.31	81.75	A
BIA-Q1388	Quinupristin-Dalfopristin mesylate complex	1905.2	2	1.04976	5	2.6244	33.97	32.33	3.19	12.09	20.47	24.03	A
BIA-R1148	Radicicol	364.8	2	5.48246	5	13.7061	57.53	42.45	64.17	55.01	52.89	57.6	A
BIA-R1896	Radicinol	238.24	2	8.3949	5	20.9872	83.85	102.3	82.58	123.93	118.35	83.89
BIA-R1375	Ramoplanin complex	2554.1	2	0.783055	5	1.95764	92.78	124.63	84.43	146.72	127	100.14
BIA-R1183	Rapamycin	914.2	2	2.18771	5	5.46926	86.21	116.02	104.31	101.5	131.54	75.73	A
BIA-R1075	Rebeccamycin	570.4	2	3.50631	5	8.76578	22.61	20.54	22.33	14.47	35.36	70.86	A
BIA-R1946	Reserpiline	412.48	2	4.84872	5	12.1218	29.9	27.58	31.58	13.59	145.39	95.76
BIA-R1192	Resistoflavine	392.4	2	5.09684	5	12.7421	97.04	109.63	116.77	93.07	250.44	135.44	A
BIA-R1076	Resistomycin	376.4	2	5.3135	5	13.2837	82.05	102.44	78.16	129.54	221.4	125.15	A
BIA-R1491	Retapamulin	517.8	2	3.8625	5	9.65624	8.14	8.89	-0.64	3.58	2.49	9.45	A
BIA-R1077	Reticulol	222.2	2	9.0009	5	22.5023	1.99	0.81	-0.78	4.83	97.11	97.69	A
BIA-R1078	Reveromycin A	660.8	2	3.02663	5	7.56659	75.92	65.4	69.85	88.49	119.15	88.85
BIA-R1079	Reveromycin B	660.8	2	3.02663	5	7.56659	88.99	114.01	78.18	133.03	139.41	87.65
BIA-R1080	Reveromycin C	674.8	2	2.96384	5	7.4096	86.43	70.33	71.01	60.1	140.65	73.99
BIA-R1081	Reveromycin D	674.8	2	2.96384	5	7.4096	62.63	21.41	51.02	15.46	109.29	94.72
BIA-R1450	Ridaforolimus	990.2	2	2.01979	5	5.04948	68.55	69.8	75.1	55.33	127.51	84.69
BIA-R1113	Ristocetin A sulfate	2166	2	0.923361	5	2.3084	85.98	111.61	82.07	109.3	119.41	85.51
BIA-R1082	RK-682	775.1	2	2.58031	5	6.45078	82.69	35.3	73.75	72.22	107.18	84.15	A
BIA-R1904	Roccellic acid	300.43	2	6.65712	5	16.6428	81.49	118.8	69.96	129.33	114.12	89.45	A
BIA-R1460	Rolitetracycline	527.6	2	3.79075	5	9.47688	87.62	69.99	82.23	134.93	104.91	84.66	A
BIA-R1083	Roquefortine C	389.5	2	5.13479	5	12.837	76.24	78.85	73.1	98.84	111.78	89.55	A
BIA-R1105	Roquefortine E	457.6	2	4.37063	5	10.9266	11.66	6.85	14.59	17.38	75.06	97.61
BIA-R1535	Roseoflavin	405.4	2	4.9334	5	12.3335	11.7	10.95	4.42	7.07	40.04	16.23	A
BIA-R1315	Roxithromycin	837.1	2	2.3892	5	5.973	34.62	27.2	18.33	-1.36	33.67	33.26	A
BIA-R1452	Rugulosin - form	542.5	2	3.68664	5	9.21659	4.91	2.27	0.79	8.22	9.47	14.48	A
BIA-R1201	Rugulosin + form	542.5	2	3.68664	5	9.21659	87.73	120.8	82.55	131.94	114	82.13
BIA-R1453	Rugulotrosin A	638.6	2	3.13185	5	7.82963	69.85	106.19	69.77	107.22	118.08	86.12	A
BIA-S1134	Saccharocarcin A	1240.5	2	1.61225	5	4.03063	25.38	12.51	14.27	13.84	-0.34	2.07
BIA-S1135	Saccharocarcin B	1254.6	2	1.59413	5	3.98533	86.53	90.11	81.1	124.85	-0.63	1.55
BIA-S1741	Salazinic acid	388.28	2	5.15092	5	12.8773	86.18	54.69	77.56	74.04	117.03	97.23
BIA-S1307	Salinomycin	751	2	2.66312	5	6.65779	3.76	-1.92	13.63	1.02	2.46	0.21	A
BIA-S1540	Salinomycin sodium	773	2	2.58732	5	6.46831	3.74	-3.65	8.77	-2.16	1.25	0.43	A
BIA-S1534	Sancycline hydrochloride	450.9	2	4.43557	5	11.0889	1.26	7.8	6.81	7.98	58.51	60.28
BIA-S1211	Sandramycin	1221.3	2	1.6376	5	4.094	-1.1	-0.11	-0.53	18.12	1.61	2.9	A
BIA-S1636	Sartorypyrone A	456.61	2	4.38011	5	10.9503	32.17	81.37	16.39	52.54	82.97	82.11
BIA-S1803	Sartorypyrone B	514.65	2	3.88614	5	9.71534	77.8	111.47	68.83	125.68	114.72	87.54	A
BIA-S1984	Sartorypyrone D	414.58	2	4.82416	5	12.0604	81.94	66.06	72.77	7.76	121.13	88.47	A
BIA-S1292	Sch 38519	455.4	2	4.39174	5	10.9794	54.64	23.72	51.02	51.53	50.53	29.49	A	A
BIA-S1293	Sch 725674	328.5	2	6.08828	5	15.2207	94.68	136.05	118.17	96.28	110.92	69.04
BIA-S1678	Sclerotigenin	277.28	2	7.21293	5	18.0323	90.68	89.5	168.72	96.55	81.99	103.22
BIA-S1947	Securinine	217.26	2	9.20556	5	23.0139	19.3	10.74	14.21	10.71	46.07	60.25	A
BIA-S1530	Selamectin	770	2	2.5974	5	6.49351	3.56	6.13	2.99	8.34	115.72	78.21
BIA-S1776	Seselin	228.24	2	8.76271	5	21.9068	72.86	126.42	59.04	133.69	115.94	77.58
BIA-S1611	Setomimycin	580.6	2	3.44471	5	8.61178	8.25	3.46	7.52	6.3	70.47	40.7	A
BIA-S1084	Setosusin	514.6	2	3.88651	5	9.71628	71.51	99.05	76.96	104.05	121.79	85.1	A
BIA-S1421	Siccanin	342.5	2	5.83942	5	14.5985	76	49.48	73.03	114.33	99.32	83.57	A
BIA-S1276	Simvastatin	418.6	2	4.77783	5	11.9446	83.1	117.85	83.83	70.15	93.53	71.44	A
BIA-S1730	Sinapic acid	224.21	2	8.92021	5	22.3005	90.37	1.58	115.97	-9.79	101.84	75.8
BIA-S1376	Sinefungin	381.4	2	5.24384	5	13.1096	17.07	12.08	13.36	-3.05	7.22	12.67
BIA-S1136	Siomycin A	1648.9	2	1.21293	5	3.03232	88.11	105.15	88.55	55.07	94.53	80.7	A
BIA-S1662	Skyrin	538.46	2	3.7143	5	9.28574	80.42	119.92	75.23	137.41	114.34	84.89
BIA-S1798	Sparsomycin	361.44	2	5.53342	5	13.8336	4.3	-1	10.14	-13.2	2.81	27.94	A	A
BIA-S1337	Spinosyn A	732	2	2.73224	5	6.8306	5.81	3.23	0.89	-4.31	56.8	95.13	A
BIA-S1593	Spinosyn A 17-pseudoaglycone	590.7	2	3.38581	5	8.46453	8.11	-6.27	17.26	10.8	50.49	9.69	A
BIA-S1595	Spinosyn A aglycone	402.5	2	4.96894	5	12.4224	91.52	38.04	95.52	13.75	107.96	78.11
BIA-S1338	Spinosyn D	746	2	2.68097	5	6.70241	88.37	73.59	102.44	14.31	127.19	79.47
BIA-S1594	Spinosyn D 17-pseudoaglycone	604.8	2	3.30688	5	8.2672	18.47	12.37	8.86	19.25	111.08	100.61	A
BIA-S1596	Spinosyn D aglycone	416.6	2	4.80077	5	12.0019	82.67	106.85	82.24	90.76	115.34	86.84
BIA-E1597	Spinosyn J 17-pseudoaglycone, 3'-Ethoxy-5,6-dihydro-	606.79	2	3.29603	5	8.24008	35.55	25.61	31.22	24.15	110.35	84.17
BIA-E1583	spinosyn J, 3'-Ethoxy-5,6-dihydro-	748	2	2.6738	5	6.68449	5.68	5.35	7.21	9.72	73.9	86.54	A
BIA-E1598	spinosyn L 17-pseudoaglycone, 3'-Ethoxy-	618.8	2	3.23206	5	8.08016	17.82	8.15	6.02	1.27	97.87	88.47	A
BIA-E1586	spinosyn L, 3'-Ethoxy-	760	2	2.63158	5	6.57895	10.02	-2.72	13.87	7.84	142.09	79.71	A
BIA-S1317	Spiramycin I	843.1	2	2.3722	5	5.93049	60.09	83.34	15.8	8.16	20.85	24.9
BIA-S1698	Spirohexenolide A	408.49	2	4.89608	5	12.2402	8.85	0.46	19.42	-9.19	115.19	70.63	A	A
BIA-S1692	Spirolaxine	404.5	2	4.94438	5	12.3609	54.3	41.64	32.74	18.31	20.75	22.73
BIA-S1602	Sporidesmolide complex	652.9	2	3.06326	5	7.65814	81.51	89.42	83.04	74.86	114.78	71.73
BIA-S1603	Sporidesmolide I	638.8	2	3.13087	5	7.82718	86.99	89.18	103.89	100.78	147.37	92.68
BIA-S1604	Sporidesmolide II	652.9	2	3.06326	5	7.65814	88.48	54.25	86.28	130.73	96.52	86.44
BIA-S1605	Sporidesmolide III	624.8	2	3.20102	5	8.00256	74.67	81.35	153.85	76.17	94.68	93.28
BIA-S1622	Sporidesmolide V	666.9	2	2.99895	5	7.49738	8.13	0.54	158.27	82.66	84.27	95.04
BIA-S1085	Stachybotrylactam	385.5	2	5.18807	5	12.9702	26.98	44.84	94.74	25.01	105.88	102.71
BIA-S1796	Stachybotrysin B	430.53	2	4.64544	5	11.6136	81.92	82.33	161.09	88.1	84.36	101.19
BIA-S1226	Stauprimide	584.6	2	3.42114	5	8.55286	1.11	-9.03	32.82	11.28	9.9	20.75	A
BIA-S1086	Staurosporine	466.5	2	4.28725	5	10.7181	9.8	-0.94	10.77	1.05	1.08	-0.18	A	A
BIA-S1087	Steffimycin B	588.6	2	3.39789	5	8.49473	70.82	45.75	57.65	80.04	26.05	22.83	A
BIA-S1213	Sterigmatocystin	324.3	2	6.16713	5	15.4178	4.81	2.16	5.33	4.61	117.93	89.47	A
BIA-S1673	Stictic acid	386.31	2	5.17719	5	12.943	81.83	80.1	88.25	87.2	115.11	87
BIA-S1853	Streptimidone	293.36	2	6.81756	5	17.0439	21.69	38.2	72.22	22.01	3.03	2.79	A	A
BIA-S1107	Streptonigrin	506.5	2	3.94867	5	9.87167	2.61	-8.29	43.2	6.18	3.6	2.59	A	A
BIA-S1186	Streptozotocin	265.2	2	7.54148	5	18.8537	87.59	86.69	176.62	92.69	87.36	105.65
BIA-S1752	Strychnospermine	368.48	2	5.4277	5	13.5693	72.81	85.9	157.71	76.73	96.72	111.43
BIA-S1565	Sulbactam sodium	255.2	2	7.83699	5	19.5925	90.2	123.84	104.67	103.69	133.79	84.16	A
BIA-S1089	Sulochrin	332.3	2	6.01866	5	15.0466	88.91	90.79	93.17	96.37	153.08	100.15	A	A
BIA-S1090	Sultriecin	492.5	2	4.06091	5	10.1523	90.74	116.83	87.78	130.19	105.98	90.75
BIA-T1933	T2 toxin	466.52	2	4.28706	5	10.7177	9.09	-5.74	15.91	5.24	0.45	0.82	A
BIA-T1932	T2 toxin Tetraol	298.33	2	6.70399	5	16.76	9.81	-2.04	10.77	2.43	0.12	0.1	A
BIA-T1934	T2 toxin Triol	382.45	2	5.22944	5	13.0736	-2.36	-5.11	19.92	3.91	1.99	1.94	A
BIA-T1184	Tacrolimus	804	2	2.48756	5	6.21891	56.85	41.7	49.66	40.95	101.5	79.42
BIA-T1544	TAN 1364B	368.5	2	5.42741	5	13.5685	72.25	85.83	149.02	76.93	101.38	92.62
BIA-T1039	TAN 420C	562.7	2	3.55429	5	8.88573	3.02	-2.54	31.69	5.24	82.44	97.92	A
BIA-T1037	TAN 420E	576.7	2	3.46801	5	8.67002	3.51	-0.34	36.47	7.03	60.21	64.79	A
BIA-T1509	Teicoplanin A2-2	1879.7	2	1.064	5	2.66	72.71	85.08	148.39	93.23	90.69	106.25
BIA-T1510	Teicoplanin A2-3	1879.7	2	1.064	5	2.66	88.94	128.31	109.5	96.95	112.13	84.07
BIA-T1511	Teicoplanin A2-4	1893.7	2	1.05613	5	2.64033	81.32	78.26	64.36	53.42	112.03	79.02
BIA-T1512	Teicoplanin A2-5	1893.7	2	1.05613	5	2.64033	86.27	115.48	86.61	122.81	105.42	91.45
BIA-T1513	Teicoplanin A3-1	1564.3	2	1.27853	5	3.19632	83.89	89.4	162.68	89.82	92.73	87.18
BIA-T1187	Teicoplanin complex	1879.7	2	1.064	5	2.66	80.13	90.72	173.44	99.07	82.83	100.25
BIA-T1429	Teleocidin A1	437.7	2	4.56934	5	11.4233	6.74	-5.43	8.14	11.61	75.89	83.1
BIA-T1316	Telithromycin	812	2	2.46305	5	6.15764	42.3	40.64	50.77	9.42	56.87	55.19
BIA-T1179	Telomycin	1272.3	2	1.57196	5	3.92989	87.11	125.88	103.58	79.4	151.31	89.83
BIA-T1386	Temsirolimus	1030.3	2	1.94118	5	4.85296	59.14	47.37	61.25	46.55	96.98	76.63
BIA-T1566	Tenellin	369.4	2	5.41419	5	13.5355	58.91	96.26	76.98	107.08	-2.05	1.18	A
BIA-T1277	Tenuazonic acid	197.2	2	10.142	5	25.355	78.84	104.74	62.5	90.44	82.95	59.53
BIA-T1397	Ternatin	738	2	2.71003	5	6.77507	63.97	80.98	136.7	71.91	71.2	66.72	A
BIA-T1828	Terpendole I	453.6	2	4.40917	5	11.0229	66.72	80.63	141.22	87.55	89.2	95.24
BIA-T1200	Terphenyllin	338.4	2	5.91017	5	14.7754	87.19	91.77	179.02	102.2	84.93	102.73
BIA-T1560	Terrecyclic Acid	248.3	2	8.05477	5	20.1369	17.94	13.49	35.11	10.18	40.31	50.53	A
BIA-T1695	Terreic acid	154.12	2	12.9769	5	32.4423	89.16	121.3	99.95	97.99	132.39	83	A
BIA-T1408	Terrein	154.2	2	12.9702	5	32.4254	77.71	91.27	82.01	46.13	125.42	83.61
BIA-T1827	Terrelulamide A	456.41	2	4.38202	5	10.9551	80	120.17	86.43	103.52	86.54	84.87
BIA-T1822	Territrem A	510.53	2	3.9175	5	9.79374	14.32	84.62	6.66	111.64	104.01	88.68
BIA-T1824	Territrem B	526.57	2	3.79817	5	9.49541	63.57	64.7	148.47	68.26	89.73	98.24
BIA-T1334	Tetracycline	444.4	2	4.50045	5	11.2511	62.08	83.31	163.74	73.88	102.93	100.73	A
BIA-T1499	Tetradecanoyl-L-homoserine lactone	311.5	2	6.42055	5	16.0514	70	83.15	140.07	68.4	91.68	91.92
BIA-T1320	Tetrahydrolipstatin	495.7	2	4.0347	5	10.0867	74.17	88.81	170.81	93.26	88.53	98.4
BIA-T1287	Tetranactin	793	2	2.52207	5	6.30517	6.09	-9.23	29.81	14.39	5.41	2.84	A
BIA-T1180	Tetromycin A	576.8	2	3.46741	5	8.66852	87.03	84.23	96.09	91.15	141.34	89.51
BIA-T1181	Tetromycin B	534.7	2	3.74042	5	9.35104	70.88	36.97	52.14	64.27	90.83	82.21
BIA-T1486	Thiamphenicol	356.2	2	5.61482	5	14.0371	37.61	61.44	27.19	12.3	105.64	97.95
BIA-T1091	Thielavin A	538.5	2	3.71402	5	9.28505	46.4	70.42	119.92	51.57	89.38	91.04	A
BIA-T1092	Thielavin B	566.6	2	3.52983	5	8.82457	13.97	7.85	38.21	6.65	86.62	101.22
BIA-T1529	Thiocillin I	1160.4	2	1.72354	5	4.30886	5.41	-2.25	9.85	7.39	86.81	86.09
BIA-T1138	Thiolutin	228.3	2	8.7604	5	21.901	4.59	0.05	42.39	15.46	2.01	1.94	A	A
BIA-T1158	Thiostrepton	1664.9	2	1.20127	5	3.00318	56.66	65.15	60.64	35.48	86.71	93.61	A
BIA-T1321	Tiamulin	493.7	2	4.05104	5	10.1276	61.31	48.72	6.75	8.86	55.81	29.42
BIA-T1371	Tigecycline	585.7	2	3.41472	5	8.53679	88.24	87.64	106.08	93.37	143.89	96.95	A
BIA-T1569	Tildipirosin	734	2	2.7248	5	6.81199	10.81	5.94	9.99	11.65	87.85	85.63
BIA-T1323	Tilmicosin	869.2	2	2.30097	5	5.75242	45.02	41.18	22.37	6.63	48.23	37.23
BIA-T1324	Tilmicosin phosphate	967.1	2	2.06804	5	5.1701	4.49	39.64	10.28	5.38	41.21	38.33
BIA-T1522	Toxoflavin	193.2	2	10.352	5	25.8799	6.97	-1.92	16.11	20.32	3.96	6.88	A	A
BIA-T1310	Toyocamycin	291.3	2	6.86577	5	17.1644	2.78	4.02	25.59	6.44	0.78	1.19	A
BIA-T1048	TPU-0037A	841.1	2	2.37784	5	5.9446	60.44	83.53	146.55	76.84	99.86	97.74
BIA-T1049	TPU-0037C	825.1	2	2.42395	5	6.05987	76.69	109.21	83.44	78.76	129.91	76.44
BIA-T1390	Triacetylphloroglucinol	252.2	2	7.93021	5	19.8255	83.84	50.48	80.17	112.26	132.07	93.42
BIA-T1108	Trichostatin A	302.4	2	6.61376	5	16.5344	1.39	-9.74	8.88	11.39	0.84	0.67	A
BIA-T1093	Trichostatin C	464.5	2	4.30571	5	10.7643	75.18	84.35	157.32	88.61	87.04	108.99	A
BIA-T1950	Trimethoxydictamnine, 5,7,8-	289.28	2	6.91372	5	17.2843	85.08	101.79	91.88	81.51	134.56	84.32
BIA-T1094	Trinactin	779	2	2.56739	5	6.41849	3.59	-0.1	16.44	5.6	2.98	5.01	A
BIA-T1899	Tropodithietic acid	212.25	2	9.42285	5	23.5571	3.58	-3.15	21.29	16.13	1.16	1.78	A	A
BIA-T1291	TS 155-2	704.9	2	2.83728	5	7.0932	3.32	-2.51	23.01	6.11	1.68	-0.35	A
BIA-T1516	Tubercidin	266.3	2	7.51033	5	18.7758	7.17	7.42	40.94	12.76	3.92	3.05	A	A
BIA-T1524	Tubermycin B	224.2	2	8.92061	5	22.3015	44.49	34.95	88.83	26.83	87.24	96.39
BIA-T1370	Tulathromycin	806.1	2	2.48108	5	6.2027	33.36	33.69	21.75	11.74	76.92	80.94
BIA-T1095	Tunicamycin complex	830.4	2	2.40848	5	6.02119	83.08	93.01	128.95	80.95	100.05	87.59	A
BIA-T1935	Turmerone	216.32	2	9.24556	5	23.1139	81.95	115.94	78.99	84.67	108.84	94.24
BIA-T1549	Tylosin	916.1	2	2.18317	5	5.45792	39.76	38.74	31.5	3.04	29.35	23.43
BIA-T1609	Tyrocidine complex	1269.7	2	1.57518	5	3.93794	6.72	11.02	20.49	18.79	56.26	78.24	A
BIA-T1610	Tyrothricin	1269.7	2	1.57518	5	3.93794	4.82	-3.79	19.02	18.46	45.3	53.28	A
BIA-U1096	UCN-01	482.5	2	4.14508	5	10.3627	0.68	-0.5	24.61	12.22	1.44	1.53	A	A
BIA-U1097	UCN-02	482.5	2	4.14508	5	10.3627	0.18	-6.73	30.31	6.39	2.39	1.72	A	A
BIA-U1290	UK-1	386.4	2	5.17598	5	12.94	90.61	85.54	169.46	95.16	85.66	105.42
BIA-U1383	Umirolimus	986.3	2	2.02778	5	5.06945	19.04	26.75	49.79	32.58	81.37	91.74
BIA-U1668	Unguinol	326.34	2	6.12858	5	15.3214	95.05	130.12	111.35	108.43	147.94	82.86	A
BIA-U1682	Unguisin A	758.91	2	2.63536	5	6.5884	89.83	117.62	110.43	-17.05	121.37	69.01
BIA-U1683	Unguisin B	724.89	2	2.75904	5	6.8976	89.12	119.76	112.33	102.07	121.22	81.61
BIA-U1734	Urocanic acid	138.12	2	14.4802	5	36.2004	79.19	89.3	81.3	51.92	81.01	70.91
BIA-U1762	Ursolic acid	456.71	2	4.37915	5	10.9479	77.69	83.96	155.23	79.74	95.99	92.85
BIA-U1380	Usnic acid	344.3	2	5.80889	5	14.5222	82.77	126.1	100.99	102.03	114.84	87.62
BIA-V1561	Validamycin A	497.5	2	4.0201	5	10.0503	75.67	70.52	167.49	74.14	87	98.14
BIA-V1114	Valinomycin	1111.3	2	1.79969	5	4.49924	80.96	122.8	90.62	100.58	121.74	85.57	A
BIA-V1492	Valnemulin	564.8	2	3.54108	5	8.85269	44.27	55.85	15.03	11.79	13.09	19.61
BIA-V1190	Vancomycin hydrochloride	1485.7	2	1.34617	5	3.36542	88.04	120.16	110.41	98.5	107.57	80.88
BIA-V1098	Venturicidin A	750	2	2.66667	5	6.66667	8.64	1.38	19.97	-12.87	-1.24	0.71	A
BIA-V1099	Venturicidin B	707	2	2.82885	5	7.07214	25.34	5.57	23.65	5.91	0.31	1.9	A
BIA-V1175	Verrucofortine	409.5	2	4.884	5	12.21	69.97	83.69	152.49	81.92	90.88	99.71
BIA-V1191	Verruculogen	511.6	2	3.9093	5	9.77326	58.14	88.46	144.05	80.59	92.43	102.35	A
BIA-V1327	Violacein	343.3	2	5.82581	5	14.5645	83.35	90.25	170.22	91.73	85.92	106.22
BIA-V1132	Virginiamycin B	867	2	2.30681	5	5.76701	73.9	82.34	152.31	75.63	93.06	114.46
BIA-V1188	Virginiamycin complex	1349.5	2	1.48203	5	3.70508	39.43	56.19	22.9	13.22	24.71	32.29
BIA-V1152	Virginiamycin S1	823.9	2	2.42748	5	6.0687	88.54	126.74	110.7	75.61	137.7	85.91
BIA-V1139	Viridicatin	237.3	2	8.42815	5	21.0704	91.83	125.23	105.92	104.11	145.33	80.52	A
BIA-V1681	Viridicatol	253.25	2	7.89733	5	19.7433	94.32	122.09	110.38	105.05	112.17	75.26
BIA-V1447	Viridicatumtoxin	565.6	2	3.53607	5	8.84017	2.34	2.82	6.51	13.13	122.4	65.71	A
BIA-V1751	Voacamine	703.9	2	2.84131	5	7.10328	56.18	61.95	105.54	45.25	96.96	100.58
BIA-V1750	Voacangine	368.48	2	5.4277	5	13.5693	86.52	89.9	163.83	90.98	89.88	96.68
BIA-V1749	Vobtusine	718.88	2	2.78211	5	6.95526	81.45	87.04	165.94	96.26	86.07	105.17
BIA-V1677	Vulpinic acid	322.31	2	6.20521	5	15.513	79.71	129.03	84.91	102.96	108.92	97.68
BIA-W1937	WEB 2086	455.96	2	4.38635	5	10.9659	87.35	87.37	156.95	84.4	91.83	109.82
BIA-W1224	Wortmannin	428.4	2	4.66853	5	11.6713	88.85	118.9	108.61	96.55	97.26	76.4	A
BIA-X1769	Xanthyletin	228.25	2	8.76232	5	21.9058	88.59	22.35	106.1	81.12	145.51	65.7
BIA-Z1424	Zaragozic acid A	690.7	2	2.89561	5	7.23903	92.7	116.67	103.6	106.7	122.19	82.26
BIA-Z1405	Zearalanol, alpha-	322.4	2	6.20347	5	15.5087	80.84	78.13	88.76	84.84	162.37	92.02
BIA-Z1410	Zearalanol, beta-	322.4	2	6.20347	5	15.5087	81.97	86.14	90.97	85.38	150.26	92.47	A
BIA-Z1440	Zearalanone	320.4	2	6.2422	5	15.6055	31.95	78.19	101.93	77.66	97.02	107.37
BIA-Z1141	Zearalenol, alpha-	320.3	2	6.24415	5	15.6104	64.2	80.17	153.36	83.41	85.29	104.82
BIA-Z1403	Zearalenol, beta-	320.3	2	6.24415	5	15.6104	92.46	126.46	110.27	105.9	134.26	80.69	A
BIA-Z1142	Zearalenone	318.4	2	6.28141	5	15.7035	89.44	99.67	88.87	64.31	104.29	73.95	A
BIA-Z1387	Zotarolimus	966.2	2	2.06996	5	5.17491	75.72	88.28	97.54	77.11	119.78	77.75
